# Supplementary material for: The obligate intracellular bacterium Orientia tsutsugamushi differentiates into a developmentally distinct extracellular state
Source: Nat Commun. 2022 Jun 23;13:3603. doi: 10.1038/s41467-022-31176-9 (PMC9226355; doi:10.1038/s41467-022-31176-9)
Supplement: Supplementary file 2 — Supplementary Data 1 [file 41467_2022_31176_MOESM2_ESM.xlsx]

## Sheet: Full List
This table shows the normalised average expression level of proteins in the EB and IB forms (columns E and F) as well as the ratio of EB/IB. Proteins enriched in the EB form will have an EB/IB ratio >1 whilst proteins enriched in the IB form will have EB/IB <1
Accession	Genbank	GeneID	Description	Norm Avg EB	Norm Avg IB	Norm Avg EB/IB	P value
UT76-HP_02266	SPR12874.1	NuoI	NADH-quinone oxidoreductase subunit I	0.198308	0.0260206	7.6212	0.232139
UT76-HP_00279	SPR03708.1	TPR3	TPR repeat-containing protein 03	0.0364865	0.00595388	6.1282	0.017543
UT76-HP_01586	SPR09659.1		aplha/beta hydrolase	0.143981	0.0263389	5.46649	0.014135
UT76-HP_02172	SPR12512.1	YbaB/EbfC	nucleoid-associated protein, YbaB/EbfC family	0.939132	0.18715	5.01807	0.008296
UT76-HP_01102	SPR07298.1	RelA/SpoT	(p)ppGpp synthetase	0.582099	0.116612	4.99174	0.003709
UT76-HP_01915	SPR11265.1	TPR8	TPR repeat-containing protein 08	0.109829	0.0222266	4.94133	0.010034
UT76-HP_01867	SPR11018.1	MurC	UDP-N-acetylmuramate--L-alanine ligase	0.0781153	0.0161398	4.83992	0.003085
UT76-HP_00409	SPR04320.1	NusB	transcription antitermination factor NusB	0.133126	0.0291838	4.56162	0.015827
UT76-HP_00905	SPR06365.1		histidine phosphotransferase	0.768228	0.176886	4.34306	0.000205
UT76-HP_01844	SPR10901.1		intradiol ring-cleavage dioxygenase	0.279635	0.0758089	3.68868	0.105403
UT76-HP_01355	SPR08521.1		potassium transporter	0.380112	0.109588	3.46857	0.017155
UT76-HP_01080	SPR07187.1		type VI secretion protein	0.0604804	0.0184504	3.278	0.101222
UT76-HP_01602	SPR09734.1	NuoD	NADH-quinone oxidoreductase subunit D	1.58849	0.487352	3.25944	0.001142
UT76-HP_00613	SPR05143.1	RpoH	RNA polymerase factor sigma-32	0.0421881	0.012961	3.255	0.023294
UT76-HP_01946	SPR11418.1	XerD	site-specific tyrosine recombinase XerD	0.24184	0.0743293	3.25363	0.033564
UT76-HP_01601	SPR09728.1	NuoC	NADH-quinone oxidoreductase subunit C	0.417911	0.134574	3.10542	0.036887
UT76-HP_01945	SPR11413.1	VirB6	conjugal transfer protein	0.938073	0.303218	3.09373	0.001855
UT76-HP_02056	SPR11961.1	TPR8	TPR repeat-containing protein 08	0.0450895	0.014651	3.07757	0.074996
UT76-HP_01121	SPR07392.1		cytochrome b	0.123145	0.0413582	2.97753	0.029674
UT76-HP_00794	SPR05891.1		hypothetical protein	1.27049	0.446011	2.84856	0.012909
UT76-HP_01543	SPR09438.1		hybrid sensor histidine kinase/response regulator	0.0355597	0.012504	2.84386	0.475808
UT76-HP_01097	SPR07272.1	ObgE	GTPase ObgE	0.460934	0.164698	2.79866	0.03515
UT76-HP_02239	SPR12770.1	Icd	isocitrate dehydrogenase, Icd	0.122043	0.043618	2.79799	0.464943
UT76-HP_01254	SPR08048.1		hypothetical protein	0.00992401	0.00359469	2.76074	0.066181
UT76-HP_01589	SPR09673.1	AtpC	ATP synthase subunit epsilon	0.0110025	0.0042367	2.59695	0.213373
UT76-HP_00497	SPR04740.1	DsbB	disulfide bond formation protein B	0.184204	0.072436	2.54298	0.094937
UT76-HP_01634	SPR09884.1	ParB	chromosome partitioning protein	0.079525	0.0323125	2.46112	0.0292
UT76-HP_02164	SPR12473.1	RpmA	50S ribosomal protein L27	1.78696	0.727463	2.45643	0.007891
UT76-HP_00841	SPR06110.1	RplX	50S ribosomal protein L24	2.47641	1.04076	2.37942	0.001223
UT76-HP_01490	SPR09171.1	RbfA	ribosome-binding factor A	0.425882	0.179112	2.37773	0.262424
UT76-HP_01010	SPR06849.1	FabI	enoyl-ACP reductase	0.535594	0.230981	2.31878	0.017976
UT76-HP_01866	SPR11013.1		hypothetical protein	23.6276	10.1898	2.31876	0.00116
UT76-HP_00570	SPR05023.1	AatA	aspartate aminotransferase	0.726853	0.317286	2.29084	0.025697
UT76-HP_01003	SPR06811.1	MurE	UDP-N-acetylmuramoyl-L-alanyl-D-glutamate--2, 6-diaminopimelate ligase	0.93732	0.412112	2.27443	0.48746
UT76-HP_00817	SPR05997.1	VirB9	P-type conjugative transfer protein VirB9	1.92464	0.847508	2.27094	0.00661
UT76-HP_00815	SPR05986.1	FtsY	signal recognition particle-docking protein FtsY	1.04776	0.465375	2.25142	0.006387
UT76-HP_00510	SPR04786.1	Fmt	methionyl-tRNA formyltransferase	0.0579958	0.0259771	2.23257	0.177798
UT76-HP_00137	SPR03004.1	Efp	elongation factor P	5.36418	2.44133	2.19724	5e-05
UT76-HP_01888	SPR11129.1	InfC	translation initiation factor IF-3	1.59786	0.727373	2.19675	0.02429
UT76-HP_01762	SPR10512.1		conjugative transfer protein	0.527809	0.240323	2.19625	0.001283
UT76-HP_02013	SPR11752.1		acyl-[ACP]--phospholipid O-acyltransferase	0.510916	0.247285	2.0661	0.156101
UT76-HP_00136	SPR02999.1	SuhB	extragenic suppressor protein SuhB	0.371299	0.180113	2.06148	0.145694
UT76-HP_00392	SPR04263.1	RpiA	ribose-5-phosphate isomerase	0.330458	0.160549	2.0583	0.014953
UT76-HP_00820	SPR06007.1	ThyA	thymidylate synthase (FAD)	2.05753	1	2.05753	0.003332
UT76-HP_00448	SPR04553.1	Rph	ribonuclease PH	0.341629	0.166879	2.04716	0.03473
UT76-HP_00517	SPR04813.1	Fpr	ferredoxin--NADP(+) reductase	0.0215223	0.0105138	2.04704	0.178486
UT76-HP_01643	SPR09923.1	MutS	DNA mismatch repair protein MutS	0.151668	0.0746871	2.03071	0.102869
UT76-HP_01889	SPR11135.1	Dut	deoxyuridine 5'-triphosphate nucleotidohydrolase	2.48201	1.25081	1.98433	0.000893
UT76-HP_01413	SPR08818.1	MnmG	tRNA uridine-5-carboxymethylaminomethyl(34) synthesis enzyme MnmG	0.270272	0.138106	1.95699	0.008501
UT76-HP_01999	SPR11681.1		hypothetical protein	1.13605	0.584931	1.94219	0.001166
UT76-HP_00293	SPR03771.1		transposase	0.123783	0.0641931	1.92829	0.081575
UT76-HP_00440	SPR04519.1	DnaE	DNA polymerase III subunit alpha	0.00965545	0.00502889	1.92	0.095249
UT76-HP_00407	SPR04316.1	MiaD	outer membrane lipid asymmetry maintenance protein MlaD	0.466462	0.249707	1.86803	0.076721
UT76-HP_01782	SPR10606.1	ScaC	membrane protein	0.0847034	0.0454077	1.8654	0.003893
UT76-HP_01986	SPR11621.1		HU family DNA-binding protein, Hup	140.36	75.5943	1.85676	0.005547
UT76-HP_01105	SPR07314.1	GroES	GroES chaperonin	197.45	107.556	1.83579	0.01985
UT76-HP_00972	SPR06667.1		hypothetical protein	0.105861	0.0576913	1.83496	0.245951
UT76-HP_00837	SPR06093.1	RplF	50S ribosomal protein L6, RplF	6.52577	3.55996	1.8331	4.4e-05
UT76-HP_01585	SPR09651.1	MltE	murein transglycosylase	0.124499	0.0697137	1.78585	0.304448
UT76-HP_01895	SPR11166.1	AlaS	alanine--tRNA ligase	1.36799	0.782541	1.74814	0.0602
UT76-HP_01603	SPR09739.1	NuoE	NADH-quinone oxidoreductase subunit E	0.257029	0.147348	1.74437	0.266105
UT76-HP_00836	SPR06087.1	RplR	50S ribosomal protein L18	3.03499	1.74033	1.74391	0.007427
UT76-HP_00408	SPR04318.1	HisS	histidine--tRNA ligase, HisS	0.807661	0.466867	1.72996	0.112673
UT76-HP_00634	SPR05219.1	Ttc8	TPR repeat-containing protein 08	0.488269	0.282747	1.72688	0.015708
UT76-HP_02165	SPR12478.1	RplU	50S ribosomal protein L21	1.66108	0.963357	1.72426	0.040082
UT76-HP_00568	SPR05015.1		ABC transporter	0.351412	0.204688	1.71682	0.20347
UT76-HP_00483	SPR04686.1		hypothetical protein	0.0544365	0.0320999	1.69585	0.295995
UT76-HP_02005	SPR11712.1	LigA	DNA ligase (NAD(+)) LigA	0.097688	0.0578748	1.68792	0.032728
UT76-HP_01996	SPR11665.1	RpmF	50S ribosomal protein L32	0.317791	0.188913	1.68221	0.18431
UT76-HP_00818	SPR06002.1		type VI secretion protein	0.165375	0.0997259	1.6583	0.008754
UT76-HP_00829	SPR06055.1	RpsK	30S ribosomal protein S11	2.57281	1.56097	1.64821	0.00342
UT76-HP_02223	SPR12708.1	Ttc8	TPR repeat-containing protein 08	0.513057	0.3143	1.63238	0.110569
UT76-HP_01072	SPR07145.1	GltX2	glutamate--tRNA ligase 2	1.0473	0.643097	1.62853	0.098376
UT76-HP_01631	SPR09870.1		electron transporter	1.2334	0.757819	1.62756	0.015772
UT76-HP_00452	SPR04571.1		hypothetical protein	0.560184	0.353891	1.58293	0.080796
UT76-HP_00254	SPR03624.1	Ttc8	TPR repeat-containing protein 08	1.9716	1.26195	1.56235	0.010303
UT76-HP_02000	SPR11686.1	PrfA	peptide chain release factor 1	0.693057	0.445141	1.55694	0.148241
UT76-HP_01913	SPR11257.1		transposase	0.134993	0.0870585	1.5506	0.39448
UT76-HP_00870	SPR06228.1	RplT	50S ribosomal protein L20	1.34199	0.875232	1.5333	0.240044
UT76-HP_00809	SPR05964.1	ApaG	Co2+/Mg2+ efflux protein ApaG	0.400228	0.261923	1.52804	0.010916
UT76-HP_01425	SPR08879.1	Mdh	malate dehydrogenase	3.31301	2.19615	1.50855	0.017897
UT76-HP_00831	SPR06066.1	Adk	adenylate kinase	2.13081	1.42608	1.49417	0.069785
UT76-HP_00666	SPR05355.1		transposase	0.34812	0.233977	1.48784	0.144955
UT76-HP_00459	SPR04599.1	InfA	translation initiation factor IF-1	2.72206	1.83262	1.48534	0.000957
UT76-HP_00871	SPR06230.1	RpmI	50S ribosomal protein L35	0.830273	0.559169	1.48483	0.140095
UT76-HP_01083	SPR07203.1		DNA-binding protein	0.140369	0.0966155	1.45286	0.327733
UT76-HP_02111	SPR12219.1	AspS	aspartate--tRNA(Asp/Asn) ligase	4.05864	2.80314	1.44789	0.003107
UT76-HP_00006	SPR02202.1	VirB11	type VI secretion protein	3.86172	2.7014	1.42953	0.003524
UT76-HP_02263	SPR12863.1	Frr	ribosome-recycling factor	5.084	3.59353	1.41477	0.035944
UT76-HP_01860	SPR10982.1	BamB	Outer membrane protein assembly factor BamB	1.1919	0.847188	1.4069	0.013297
UT76-HP_01726	SPR10336.1	PutP	sodium:proline symporter	0.676551	0.482429	1.40238	0.264446
UT76-HP_01728	SPR10345.1	CarD	CarD family transcriptional regulator	7.38113	5.27757	1.39859	0.013767
UT76-HP_01407	SPR08785.1	HemE	uroporphyrinogen decarboxylase	0.275532	0.197532	1.39488	0.018787
UT76-HP_00003	SPR02191.1	VirB8	type VI secretion protein	3.06035	2.19496	1.39426	0.00425
UT76-HP_00002	SPR02187.1	DnaN	DNA polymerase III subunit beta	0.969511	0.695771	1.39343	0.152009
UT76-HP_01487	SPR09160.1	RimP	ribosome maturation factor	0.821755	0.590269	1.39217	0.244437
UT76-HP_00845	SPR06127.1	RplP	50S ribosomal protein L16	1.89037	1.36385	1.38605	0.094382
UT76-HP_00546	SPR04929.1	CspA	cold-shock protein	2.88053	2.08721	1.38008	0.006115
UT76-HP_00004	SPR02195.1	VirB9	P-type conjugative transfer protein VirB9	1.23133	0.896929	1.37283	0.062945
UT76-HP_01018	SPR06885.1		transporter	0.938392	0.686795	1.36634	0.126557
UT76-HP_00844	SPR06124.1	RpmC	50S ribosomal protein L29	3.72483	2.72619	1.36631	0.122997
UT76-HP_00989	SPR06746.1		haloacid dehalogenase	1.00586	0.736558	1.36562	0.177595
UT76-HP_01104	SPR07308.1	GroEL	molecular chaperone GroEL	839.768	615.403	1.36458	0.074325
UT76-HP_01101	SPR07294.1	RpoZ	DNA-directed RNA polymerase subunit omega	0.366092	0.26976	1.3571	0.256294
UT76-HP_00840	SPR06105.1	RplE	50S ribosomal protein L5	6.37443	4.71777	1.35115	0.019572
UT76-HP_01230	SPR07929.1		2-oxoglutarate dehydrogenase subunit E1	3.82757	2.83599	1.34964	0.085736
UT76-HP_01953	SPR11451.1	RecD2	ATPase AAA	0.105873	0.0788047	1.34348	0.282391
UT76-HP_00526	SPR04851.1		stomatin 2	12.5049	9.34643	1.33793	0.054208
UT76-HP_00516	SPR04810.1	FolD	bifunctional methylenetetrahydrofolate dehydrogenase/methenyltetrahydrofolate cyclohydrolase	0.19687	0.148281	1.32768	0.458766
UT76-HP_02105	SPR12191.1	RplK	50S ribosomal protein L11, RplK	5.9231	4.47696	1.32302	0.00089
UT76-HP_00285	SPR03734.1		TPR repeat-containing protein 08	1.14009	0.861991	1.32262	0.04924
UT76-HP_01865	SPR11008.1	TSA56	56 kDa type-specific antigen	1164.81	883.587	1.31827	0.052899
UT76-HP_00478	SPR04668.1		hypothetical protein	2.11602	1.60727	1.31653	0.24509
UT76-HP_02009	SPR11733.1		iron transporter	2.28825	1.73867	1.31609	0.065024
UT76-HP_01581	SPR09630.1	PheS	phenylalanine--tRNA ligase subunit alpha	0.429268	0.326574	1.31446	0.115176
UT76-HP_01588	SPR09669.1	AtpB	ATP synthase subunit beta	7.53632	5.81327	1.2964	0.167615
UT76-HP_01652	SPR09970.1	Map	type I methionyl aminopeptidase	2.39718	1.8595	1.28915	0.087979
UT76-HP_00787	SPR05862.1	FtsA	cell division protein FtsA	0.0795377	0.0617647	1.28775	0.175613
UT76-HP_01742	SPR10414.1		hypothetical protein	0.486268	0.378596	1.2844	0.327679
UT76-HP_00023	SPR02288.1	lpd	dihydrolipoyl dehydrogenase	4.39074	3.42299	1.28272	0.096878
UT76-HP_01297	SPR08238.1		hypothetical protein	0.325119	0.256027	1.26986	0.492728
UT76-HP_00535	SPR04887.1	YchF	GTP-binding protein YchF	2.63032	2.07748	1.26611	0.25851
UT76-HP_01739	SPR10399.1	IepA	elongation factor 4	0.198926	0.157141	1.2659	0.628539
UT76-HP_01885	SPR11114.1	Ppi	peptidylprolyl isomerase Ppi	92.686	73.8477	1.2551	0.030046
UT76-HP_01660	SPR10006.1	GatA	glutamyl-tRNA(Gln) amidotransferase subunit A	7.73564	6.18161	1.2514	0.084857
UT76-HP_01732	SPR10364.1	TolR	protein TolR	0.377899	0.303138	1.24663	0.605693
UT76-HP_00491	SPR04708.1		hypothetical protein	0.00940111	0.00755224	1.24481	0.627261
UT76-HP_01414	SPR08824.1	Tmk	thymidylate kinase	1.14853	0.927513	1.23829	0.079826
UT76-HP_02171	SPR12508.1	DnaX	DNA polymerase III subunit gamma/tau	0.374855	0.307682	1.21832	0.153224
UT76-HP_00039	SPR02391.1	NrdA	ribonucleotide-diphosphate reductase subunit alpha, NrdA	5.48064	4.52601	1.21092	0.126074
UT76-HP_00569	SPR05019.1	UbiG	Ubiquinone biosynthesis O-methyltransferase	0.0525098	0.0434505	1.2085	0.729433
UT76-HP_00821	SPR06012.1		competence protein	0.143285	0.11902	1.20387	0.610988
UT76-HP_00906	SPR06370.1	FumC	class II fumarate hydratase	1.03379	0.865625	1.19427	0.287005
UT76-HP_01171	SPR07639.1	GpsA	glycerol-3-phosphate dehydrogenase (NAD(P)(+))	0.0828087	0.0693461	1.19414	0.761232
UT76-HP_00976	SPR06686.1	Gmk	guanylate kinase	0.244176	0.205172	1.19011	0.482068
UT76-HP_00835	SPR06083.1	RpsE	30S ribosomal protein S5	4.41906	3.73089	1.18445	0.274627
UT76-HP_00851	SPR06156.1	RplD	50S ribosomal protein L4	3.50852	2.97257	1.1803	0.285907
UT76-HP_00005	SPR02199.1	VirB10	type VI secretion protein	7.47289	6.3403	1.17863	0.122333
UT76-HP_01743	SPR10419.1	Ssb	single-stranded DNA-binding protein	9.39745	7.98347	1.17711	0.031148
UT76-HP_00744	SPR05685.1	MnmE	tRNA uridine-5-carboxymethylaminomethyl(34) synthesis GTPase MnmE	0.240235	0.206334	1.1643	0.599269
UT76-HP_00850	SPR06152.1	RplW	50S ribosomal protein L23	6.32226	5.4422	1.16171	0.071934
UT76-HP_00864	SPR06208.1	RpmG	50S ribosomal protein L33	3.25648	2.81472	1.15695	0.084832
UT76-HP_00406	SPR04314.1	Nuo	NADH ubiquinone oxidoreductase	0.249584	0.217352	1.14829	0.154144
UT76-HP_01840	SPR10886.1	MgtE	magnesium transporter	0.154892	0.135128	1.14626	0.685666
UT76-HP_00447	SPR04549.1	GrpE	nucleotide exchange factor GrpE	21.2608	18.5691	1.14496	0.063575
UT76-HP_00520	SPR04826.1	TSA47	Tsa47 serine protease	129.897	113.998	1.13948	0.082706
UT76-HP_01073	SPR07151.1	MutL	DNA mismatch repair protein MutL	0.756576	0.665288	1.13722	0.236559
UT76-HP_00982	SPR06714.1	YldC	membrane protein insertase YidC	0.203826	0.180536	1.129	0.482215
UT76-HP_00473	SPR04651.1	RpsO	30S ribosomal protein S15	7.68043	6.8461	1.12187	0.258512
UT76-HP_00503	SPR04759.1		peptidylprolyl isomerase	2.0103	1.79962	1.11707	0.068306
UT76-HP_01009	SPR06844.1	BolA	BolA family transcriptional regulator	0.287028	0.257248	1.11577	0.715021
UT76-HP_01587	SPR09664.1	CapM	capsule biosynthesis protein CapM	1.95458	1.75285	1.11509	0.691094
UT76-HP_01172	SPR07644.1	MtaB	tRNA (N(6)-L-threonylcarbamoyladenosine(37)-C(2))- methylthiotransferase MtaB	0.0710692	0.0637722	1.11442	0.801359
UT76-HP_00488	SPR04699.1	SucC	succinyl-CoA ligase subunit beta	8.69046	7.82605	1.11045	0.396143
UT76-HP_00848	SPR06143.1	RpsS	30S ribosomal protein S19	5.8236	5.24821	1.10964	0.43579
UT76-HP_00475	SPR04658.1		hypothetical protein	0.208931	0.188398	1.10899	0.525925
UT76-HP_01489	SPR09168.1	InfB	translation initiation factor IF-2, InfB	6.29324	5.69413	1.10522	0.415033
UT76-HP_02131	SPR12313.1	MiaB	tRNA (N6-isopentenyl adenosine(37)-C2)-methylthiotransferase MiaB	0.52732	0.479184	1.10045	0.596265
UT76-HP_01002	SPR06807.1	MurF	UDP-N-acetylmuramoylalanyl-D-glutamyl-2, 6-diaminopimelate--D-alanyl-D-alanine ligase	0.116335	0.105778	1.0998	0.718333
UT76-HP_02273	SPR12903.1	FtsH	ATP-dependent metalloprotease	10.6368	9.67267	1.09967	0.450883
UT76-HP_01605	SPR09749.1		hypothetical protein	1.55285	1.41703	1.09584	0.705484
UT76-HP_00830	SPR06061.1	RpsM	30S ribosomal protein S13	3.44164	3.14222	1.09529	0.570397
UT76-HP_00880	SPR06263.1	RplI	RplI 50S ribosomal protein L9	5.65788	5.17535	1.09324	0.32195
UT76-HP_01891	SPR11145.1	AtpA	ATP synthase subunit alpha	3.76706	3.5006	1.07612	0.31012
UT76-HP_00026	SPR02311.1	TrxB	thioredoxin-disulfide reductase	0.46791	0.434817	1.07611	0.630637
UT76-HP_01312	SPR08309.1		hypothetical protein	3.1085	2.89257	1.07465	0.437323
UT76-HP_00816	SPR05993.1		hypothetical protein	0.320557	0.298999	1.0721	0.83417
UT76-HP_01886	SPR11118.1	FolC	bifunctional folylpolyglutamate synthase/dihydrofolate synthase	0.0340961	0.0318434	1.07074	0.817664
UT76-HP_01120	SPR07387.1		ubiquinol-cytochrome c reductase iron-sulfur subunit	0.329545	0.307994	1.06997	0.737674
UT76-HP_00877	SPR06250.1		transcriptional regulator	2.35032	2.21072	1.06315	0.268502
UT76-HP_01981	SPR11595.1	BamA	outer membrane protein assembly factor BamA	9.10892	8.61577	1.05724	0.763971
UT76-HP_01420	SPR08855.1		protein disulfide-isomerase	1	0.950262	1.05234	0.322662
UT76-HP_00853	SPR06165.1	RpsJ	30S ribosomal protein S10	8.0918	7.78304	1.03967	0.692989
UT76-HP_00907	SPR06376.1		MFS transporter	0.0793191	0.0765925	1.0356	0.836384
UT76-HP_01008	SPR06839.1	DnaK	molecular chaperone DnaK	216.577	209.318	1.03468	0.664132
UT76-HP_00455	SPR04583.1	GlyA	serine hydroxymethyltransferase	7.58983	7.33917	1.03415	0.80689
UT76-HP_01839	SPR10880.1		carboxypeptidase M32	0.258798	0.25033	1.03383	0.795463
UT76-HP_02260	SPR12849.1	SecB	protein-export protein SecB	1.91565	1.8581	1.03097	0.84289
UT76-HP_01896	SPR11171.1	GltX	glutamate--tRNA ligase, GltX	0.629488	0.611519	1.02938	0.837894
UT76-HP_01412	SPR08813.1		hypothetical protein	4.65103	4.54496	1.02334	0.795607
UT76-HP_00211	SPR03387.1		TPR repeat-containing protein 08	0.997485	0.979388	1.01848	0.951497
UT76-HP_01846	SPR10911.1	Ppx	exopolyphosphatase	0.150916	0.14823	1.01812	0.884587
UT76-HP_00852	SPR06161.1	RplC	50S ribosomal protein L3, PrlC	2.43475	2.39248	1.01767	0.90823
UT76-HP_01734	SPR10374.1		porphobilinogen synthase	0.572973	0.563815	1.01624	0.926942
UT76-HP_00121	SPR02925.1	RecJ	single-stranded-DNA-specific exonuclease RecJ	0.0671715	0.0661288	1.01577	0.964175
UT76-HP_00007	SPR02205.1	VirD4	type IV secretion system protein VirD4	1.65845	1.638	1.01248	0.911776
UT76-HP_01231	SPR07934.1	SodB	superoxide dismutase	6.27344	6.21203	1.00989	0.891291
UT76-HP_00125	SPR02944.1	CurA	NADP-dependent oxidoreductase	1.73983	1.7286	1.0065	0.967012
UT76-HP_00842	SPR06115.1	RplN	50S ribosomal protein L14	2.77164	2.76073	1.00395	0.974914
UT76-HP_02106	SPR12196.1	RplA	50S ribosomal protein L1	6.2881	6.32214	0.994616	0.917754
UT76-HP_00878	SPR06254.1	RpsF	30S ribosomal protein S6	4.94301	4.98967	0.990648	0.945155
UT76-HP_01079	SPR07182.1	VirB4	VirB4 family type IV secretion/conjugal transfer ATPase	1.48223	1.49666	0.990359	0.939663
UT76-HP_01598	SPR09713.1		hypothetical protein	0.409156	0.413891	0.98856	0.964897
UT76-HP_02228	SPR12727.1		hypothetical protein	15.9825	16.2536	0.98332	0.910911
UT76-HP_01539	SPR09419.1	TrpS	tryptophan--tRNA ligase	2.89559	2.95044	0.98141	0.818633
UT76-HP_00142	SPR03027.1	GapA	type I glyceraldehyde-3-phosphate dehydrogenase	0.552227	0.564733	0.977855	0.849635
UT76-HP_01000	SPR06796.1	PyrH	UMP kinase	0.368523	0.376899	0.977776	0.909705
UT76-HP_01515	SPR09295.1		TPR repeat-containing protein 08	0.552116	0.565495	0.976341	0.904814
UT76-HP_01125	SPR07413.1	Ung	uracil-DNA glycosylase	0.31454	0.324625	0.968931	0.90729
UT76-HP_00857	SPR06177.1	RlmB	23S rRNA (guanosine(2251)-2'-O)-methyltransferase RlmB	0.0925136	0.0957551	0.966148	0.930944
UT76-HP_01985	SPR11616.1	SurA	Chaperone SurA	7.64485	7.93965	0.962869	0.664027
UT76-HP_02113	SPR12230.1		hypothetical protein	21.0218	21.8664	0.961373	0.770655
UT76-HP_01994	SPR11656.1		amino acid ABC transporter substrate-binding protein	1.21113	1.26547	0.957063	0.763939
UT76-HP_01997	SPR11670.1		membrane protein	1.99833	2.09706	0.952919	0.662941
UT76-HP_01948	SPR11423.1		transporter	6.38341	6.71571	0.95052	0.70924
UT76-HP_01683	SPR10123.1		pyruvate, phosphate dikinase	0.865801	0.917772	0.943374	0.722635
UT76-HP_00782	SPR05843.1	SufS	cysteine desulfurase	3.8845	4.1199	0.942865	0.717209
UT76-HP_01306	SPR08280.1	Rne/Rng	ribonuclease E/G	7.72471	8.21533	0.94028	0.278818
UT76-HP_02066	SPR12012.1		transposase	6.9612	7.40518	0.940044	0.446137
UT76-HP_00953	SPR06586.1	BamD	outer membrane protein assembly factor BamD	9.40517	10.0115	0.939437	0.410679
UT76-HP_00509	SPR04782.1	Def	peptide deformylase	7.48195	7.99183	0.9362	0.362278
UT76-HP_00847	SPR06137.1	RplV	50S ribosomal protein L22	4.56103	4.87241	0.936093	0.493082
UT76-HP_01408	SPR08790.1	Rho	transcription termination factor Rho	12.896	13.7944	0.934871	0.15882
UT76-HP_00514	SPR04802.1	TopA	DNA topoisomerase I	2.43867	2.61718	0.931793	0.559782
UT76-HP_01892	SPR11151.1		ATPase	0.64119	0.688455	0.931347	0.670382
UT76-HP_02010	SPR11736.1	Grx4	monothiol glutaredoxin, Grx4 family	1.17069	1.25932	0.92962	0.616784
UT76-HP_00485	SPR04693.1	TrcR	hypothetical protein	2.60869	2.80827	0.928931	0.532395
UT76-HP_01661	SPR10010.1	GatB	aspartyl/glutamyl-tRNA(Asn/Gln) amidotransferase subunit B	6.85225	7.41254	0.924413	0.28069
UT76-HP_01949	SPR11428.1		hypothetical protein	0.126282	0.13674	0.923523	0.781949
UT76-HP_01648	SPR09950.1	ClpP	ATP-dependent Clp protease proteolytic subunit	1.11641	1.2126	0.920678	0.530286
UT76-HP_01062	SPR07094.1	Pld	phospholipase D family protein	1.71695	1.86524	0.920497	0.499654
UT76-HP_01617	SPR09807.1	RpsI	30S ribosomal protein S9	6.03949	6.59979	0.915104	0.520998
UT76-HP_00498	SPR04744.1	LysS	lysine--tRNA ligase	2.60166	2.87006	0.906483	0.371354
UT76-HP_00872	SPR06234.1	HtpG	molecular chaperone HtpG	21.0089	23.2756	0.902616	0.114191
UT76-HP_00441	SPR04524.1	AbcT	ABC transporter ATP-binding protein	0.0214541	0.0238565	0.899297	0.888867
UT76-HP_01939	SPR11385.1		hypothetical protein	4.00701	4.48182	0.89406	0.397115
UT76-HP_01301	SPR08258.1	MreB	rod shape-determining protein	4.28669	4.81775	0.889769	0.332709
UT76-HP_00067	SPR02611.1	ybjR	N-acetylmuramoyl-L-alanine amidase, ybjR	0.902639	1.01492	0.889366	0.649286
UT76-HP_00001	SPR02178.1	DnaA	chromosomal replication initiation protein DnaA	0.154702	0.174827	0.884883	0.831058
UT76-HP_00828	SPR06049.1	RpoA	DNA-directed RNA polymerase subunit alpha, RpoA	16.3204	18.594	0.877726	0.135843
UT76-HP_02108	SPR12206.1	RplL	50S ribosomal protein L7/L12	26.1459	29.8558	0.875742	0.478622
UT76-HP_00695	SPR05477.1		type I secretion system permease/ATPase	1.74492	1.99268	0.875662	0.247609
UT76-HP_01863	SPR10999.1	GlyS	glycine--tRNA ligase subunit beta	1.03356	1.18255	0.874015	0.053574
UT76-HP_00827	SPR06043.1	RplQ	50S ribosomal protein L17	1.28424	1.4824	0.86632	0.358484
UT76-HP_00439	SPR04515.1	ValS	valine--tRNA ligase	1.76794	2.04701	0.863671	0.026916
UT76-HP_02093	SPR12142.1		EAL domain-containing protein	0.286732	0.332176	0.863193	0.64447
UT76-HP_01314	SPR08320.1		peroxidase	12.1538	14.1004	0.86195	0.219846
UT76-HP_02012	SPR11746.1		esterase	0.362898	0.421558	0.86085	0.474475
UT76-HP_01195	SPR07757.1		TPR repeat-containing protein 08	0.563874	0.660896	0.853197	0.453508
UT76-HP_02104	SPR12185.1	NusG	transcription termination/antitermination factor NusG	5.42977	6.37659	0.851517	0.150726
UT76-HP_01667	SPR10045.1		hypothetical protein	16.3371	19.1935	0.851181	0.169817
UT76-HP_01221	SPR07886.1		MFS transporter	0.0370131	0.0434982	0.85091	0.059289
UT76-HP_00854	SPR06170.1	TufA/TufB	Tuf elongation factor Tu	100.868	118.897	0.848364	0.042884
UT76-HP_01938	SPR11380.1		hypothetical protein	4.12726	4.87342	0.846892	0.10248
UT76-HP_00612	SPR05141.1	GreA	transcription elongation factor GreA	1.50864	1.78297	0.846135	0.35384
UT76-HP_01578	SPR09617.1	RpsB	30S ribosomal protein S2	3.77311	4.48197	0.841843	0.302549
UT76-HP_00143	SPR03033.1	VirB4	virB4 protein precursor	1.40657	1.67256	0.840969	0.26074
UT76-HP_01576	SPR09608.1	PepA	leucyl aminopeptidase	35.3665	42.0734	0.840592	0.144033
UT76-HP_00495	SPR04726.1	Psd	phosphatidylserine decarboxylase	3.67374	4.38511	0.837774	0.265245
UT76-HP_02110	SPR12216.1	RpoC	DNA-directed RNA polymerase subunit beta'	21.8586	26.2543	0.832572	0.096166
UT76-HP_00537	SPR04893.1	RplY	50S ribosomal protein L25/general stress protein Ctc, RplY	11.11	13.3582	0.831698	0.25011
UT76-HP_00575	SPR05040.1	SecD	protein translocase subunit SecD	0.485171	0.585112	0.829193	0.250535
UT76-HP_02262	SPR12859.1		porin	10.1999	12.3273	0.827424	0.097639
UT76-HP_00825	SPR06033.1	PtrB	S9 family peptidase	0.974554	1.17899	0.826599	0.281055
UT76-HP_01730	SPR10354.1	NadK	NAD kinase	0.108436	0.131193	0.826532	0.557341
UT76-HP_01980	SPR11590.1		thiol reductase thioredoxin	8.28401	10.0396	0.825132	0.045565
UT76-HP_00747	SPR05699.1	Ppa	inorganic pyrophosphatase, Ppa	5.40172	6.57009	0.822168	0.058582
UT76-HP_02109	SPR12211.1	RpoB	DNA-directed RNA polymerase subunit beta, RpoB	21.2389	25.8529	0.82153	0.009011
UT76-HP_00833	SPR06074.1	RplO	50S ribosomal protein L15	2.47607	3.01561	0.821083	0.202465
UT76-HP_00513	SPR04798.1	Mdh	malate dehydrogenase	4.1611	5.08403	0.818466	0.074335
UT76-HP_00881	SPR06267.1		ATPase AAA	1.24489	1.52359	0.81708	0.213597
UT76-HP_01733	SPR10369.1	TolQ	protein TolQ	0.315801	0.387024	0.815973	0.188324
UT76-HP_00527	SPR04855.1		cytochrome c	0.822809	1.0097	0.814903	0.311772
UT76-HP_01579	SPR09622.1	Tsf	elongation factor Ts, Tsf	15.9266	19.5736	0.813678	0.008655
UT76-HP_00714	SPR05556.1	Ank13	ankyrin repeat-containing protein 13	1.52716	1.88346	0.810825	0.101125
UT76-HP_02081	SPR12086.1		hypothetical protein; GTPase	25.1985	31.0996	0.810251	0.004708
UT76-HP_01657	SPR09991.1	CtrA	response regulator transcription factor, PcoR	9.70532	11.9971	0.808975	0.331442
UT76-HP_00436	SPR04501.1		peptidase S66	12.0946	14.9968	0.806483	0.049661
UT76-HP_00743	SPR05681.1	GdhA	Gdh NAD-glutamate dehydrogenase	18.8289	23.4341	0.803484	0.013255
UT76-HP_02004	SPR11706.1	PepA	aminopeptidase	0.376496	0.468655	0.803355	0.292912
UT76-HP_01950	SPR11434.1		hypothetical protein	3.03505	3.79076	0.800643	0.15678
UT76-HP_00975	SPR06681.1		hypothetical protein	37.4266	46.94	0.797328	0.071972
UT76-HP_02130	SPR12308.1		coproporphyrinogen III oxidase	0.184434	0.232864	0.792025	0.574826
UT76-HP_00139	SPR03014.1	ProS	proline--tRNA ligase	0.665953	0.842202	0.790728	0.154626
UT76-HP_01765	SPR10526.1		hypothetical protein	1.32265	1.67274	0.790707	0.340471
UT76-HP_02137	SPR12340.1	TyrS	tyrosine--tRNA ligase, TyrS	0.529122	0.669792	0.789979	0.126507
UT76-HP_01869	SPR11029.1	Ddl	D-alanine--D-alanine ligase	0.341059	0.432089	0.789326	0.218107
UT76-HP_02132	SPR12318.1		peptidase S49	3.2982	4.19221	0.786746	0.151869
UT76-HP_01075	SPR07160.1		type VI secretion protein	0.183246	0.233354	0.785268	0.024332
UT76-HP_00838	SPR06097.1	RpsH	30S ribosomal protein S8	4.89961	6.24501	0.784565	0.078012
UT76-HP_02261	SPR12853.1	Dcd	deoxycytidine triphosphate deaminase	3.12097	3.98207	0.783756	0.091215
UT76-HP_02116	SPR12244.1	RpmB	50S ribosomal protein L28	2.60053	3.34208	0.778118	0.025852
UT76-HP_00890	SPR06295.1	MnmA	tRNA 2-thiouridine(34) synthase MnmA	0.0598044	0.0770352	0.776325	0.525246
UT76-HP_01320	SPR08351.1	RpoD	RNA polymerase sigma factor RpoD	4.70247	6.1158	0.768906	0.038815
UT76-HP_02233	SPR12746.1	YcbZ	endopeptidase La	6.48543	8.52188	0.761032	0.057239
UT76-HP_01608	SPR09765.1		hypothetical protein	2.09946	2.7728	0.757162	0.0122
UT76-HP_00511	SPR04790.1		hypothetical protein	0.571796	0.756991	0.755353	0.170099
UT76-HP_01488	SPR09164.1	NusA	transcription termination/antitermination protein NusA	4.01356	5.31582	0.755021	0.189207
UT76-HP_00781	SPR05840.1		iron-sulfur cluster scaffold-like protein	1.39024	1.84197	0.754757	0.039533
UT76-HP_01067	SPR07121.1	UvrD	DNA helicase II	0.0460266	0.0610919	0.753399	0.691555
UT76-HP_00156	SPR03094.1	SdhA	succinate dehydrogenase flavoprotein subunit	1.26841	1.68365	0.75337	0.021952
UT76-HP_00474	SPR04655.1	Pnp	polyribonucleotide nucleotidyltransferase, Pnp	14.4427	19.2312	0.751006	0.014722
UT76-HP_00843	SPR06118.1	RpsQ	30S ribosomal protein S17	1.83867	2.44932	0.750687	0.238488
UT76-HP_00988	SPR06741.1	GyrB	DNA gyrase subunit B	5.69179	7.58906	0.749999	0.015701
UT76-HP_02008	SPR11728.1		transcriptional regulator	2.92644	3.90815	0.748804	0.052573
UT76-HP_02117	SPR12249.1	RpmE	50S ribosomal protein L31	2.82067	3.77759	0.746686	0.24682
UT76-HP_00445	SPR04541.1		3'-5' exonuclease	0.320247	0.429245	0.746071	0.579032
UT76-HP_00144	SPR03038.1		hypothetical protein	0.980011	1.315	0.745257	0.044162
UT76-HP_00846	SPR06132.1	RpsC	30S ribosomal protein S3	4.1854	5.63083	0.743302	0.088146
UT76-HP_01659	SPR10001.1	GatC	aspartyl/glutamyl-tRNA(Asn/Gln) amidotransferase subunit C	1.7105	2.30568	0.741863	0.003914
UT76-HP_01993	SPR11650.1	DapB	dihydrodipicolinate reductase	0.549893	0.741782	0.741314	0.063279
UT76-HP_00746	SPR05694.1	DksA	RNA polymerase-binding protein DksA	1.23412	1.67317	0.737597	0.253099
UT76-HP_02100	SPR12172.1	PlsC	1-acyl-sn-glycerol-3-phosphate acyltransferase	0.231889	0.3159	0.734058	0.480649
UT76-HP_00694	SPR05473.1	HlyD	HlyD family type I secretion periplasmic adaptor subunit	3.18071	4.33368	0.733952	0.018005
UT76-HP_01843	SPR10896.1	LeuS	leucine--tRNA ligase	1.37076	1.87359	0.731619	0.045358
UT76-HP_00858	SPR06180.1	RecA	DNA recombination/repair protein RecA	6.42974	8.8352	0.727742	0.049445
UT76-HP_01898	SPR11183.1	ArgS	arginine--tRNA ligase	0.121133	0.166962	0.72551	0.044754
UT76-HP_00973	SPR06671.1	Ffh	signal recognition particle protein	4.29245	5.93539	0.723195	0.074563
UT76-HP_00186	SPR03252.1	Ndk	nucleoside-diphosphate kinase	3.08455	4.26987	0.722398	0.022558
UT76-HP_01580	SPR09625.1	PheT	phenylalanine--tRNA ligase subunit beta	0.718713	1.00118	0.717866	0.107236
UT76-HP_00542	SPR04914.1	HinT	Purine nucleoside phosphoramidase	0.762535	1.06368	0.716883	0.149188
UT76-HP_01833	SPR10853.1		membrane protein	0.0911574	0.12744	0.715297	0.381228
UT76-HP_00117	SPR02906.1	RpsD	30S ribosomal protein S4	9.96389	13.9941	0.712006	0.015779
UT76-HP_00138	SPR03010.1	ClpX	ATP-dependent Clp protease ATP-binding subunit ClpX	1.92395	2.70317	0.711739	0.006837
UT76-HP_00832	SPR06070.1	SecY	preprotein translocase subunit SecY	0.200446	0.283129	0.707968	0.083908
UT76-HP_00555	SPR04963.1	RpsG	30S ribosomal protein S7, RpsG	9.13596	12.9116	0.707575	0.113477
UT76-HP_02264	SPR12866.1	NuoG	NADH-quinone oxidoreductase subunit G	0.651966	0.927237	0.703127	0.318402
UT76-HP_02217	SPR12688.1		2,3,4,5-tetrahydropyridine-2,6-dicarboxylate N-succinyltransferase	1.31075	1.86892	0.701343	0.006959
UT76-HP_00875	SPR06242.1	Tig	trigger factor	11.5484	16.5426	0.6981	0.000393
UT76-HP_00813	SPR05977.1	MgtE	magnesium transporter	0.103105	0.147787	0.697656	0.550753
UT76-HP_00567	SPR05011.1		hypothetical protein	0.3982	0.571549	0.696703	0.104604
UT76-HP_02107	SPR12201.1	RplJ	50S ribosomal protein L10	8.31415	11.9473	0.695902	0.020544
UT76-HP_01398	SPR08745.1	MurG	undecaprenyldiphospho-muramoylpentapeptide beta-N- acetylglucosaminyltransferase	0.085812	0.123562	0.694488	0.171401
UT76-HP_00544	SPR04921.1	GcvT	aminomethyltransferase	0.173046	0.249604	0.693282	0.100788
UT76-HP_01952	SPR11447.1	RplS	50S ribosomal protein L19	1.44752	2.09344	0.691456	0.0247
UT76-HP_02017	SPR11773.1		S26 family signal peptidase	0.498131	0.722066	0.689869	0.090041
UT76-HP_00421	SPR04457.1	UvrA	excinuclease ABC subunit A	0.960545	1.39636	0.687891	0.024563
UT76-HP_00554	SPR04959.1	FusA	elongation factor G	17.1639	25.0167	0.686098	0.010389
UT76-HP_01616	SPR09802.1	RplM	50S ribosomal protein L13	4.35505	6.34829	0.68602	0.016755
UT76-HP_00404	SPR04309.1		hypothetical protein	0.511999	0.751247	0.681532	0.125669
UT76-HP_01884	SPR11107.1	SecA	preprotein translocase subunit SecA	3.57561	5.25614	0.680274	0.030491
UT76-HP_01107	SPR07323.1	DnaB	replicative DNA helicase	0.207586	0.30766	0.674727	0.194101
UT76-HP_00522	SPR04835.1	HflK	HflK protein	4.50941	6.7785	0.665252	0.06397
UT76-HP_00328	SPR03916.1	ScaA	autotransporter domain-containing protein ScaA	76.035	114.694	0.66294	0.003162
UT76-HP_02112	SPR12225.1	Pbp4	penicillin-binding protein 4	5.27085	8.00361	0.658559	0.16367
UT76-HP_00553	SPR04955.1	RpsA	30S ribosomal protein S1	8.57946	13.0383	0.65802	0.005843
UT76-HP_02218	SPR12692.1		hypothetical protein	0.00146225	0.0022386	0.6532	0.396283
UT76-HP_00889	SPR06291.1		hypothetical protein	0.0051492	0.0079016	0.651665	0.283023
UT76-HP_00484	SPR04690.1	IleS	isoleucine--tRNA ligase	1.49806	2.3034	0.650368	0.068331
UT76-HP_00772	SPR05803.1		hypothetical protein; outer membrane autotransporter	27.3324	42.0706	0.64968	0.000404
UT76-HP_00865	SPR06212.1	RpsP	30S ribosomal protein S16	2.42809	3.76003	0.645763	0.031153
UT76-HP_01229	SPR07925.1	SucB	dihydrolipoamide succinyltransferase	5.37729	8.33704	0.644988	0.002069
UT76-HP_00977	SPR06691.1		cell surface protein	15.6731	24.4996	0.639731	0.000107
UT76-HP_01071	SPR07141.1	CysS	cysteine--tRNA ligase	0.149449	0.234192	0.638146	0.058471
UT76-HP_01992	SPR11645.1	SixA	phosphohistidine phosphatase	0.034154	0.0537684	0.635205	0.236107
UT76-HP_01912	SPR11251.1		hypothetical protein	2.45913	3.89488	0.631377	0.000612
UT76-HP_01859	SPR10977.1		hypothetical protein	0.167299	0.268008	0.62423	0.062957
UT76-HP_01466	SPR09081.1		hypothetical protein	4.90559	7.86719	0.623551	0.010329
UT76-HP_01228	SPR07919.1		hypothetical protein	0.514573	0.835379	0.615975	0.032079
UT76-HP_01951	SPR11441.1	TrmD	tRNA (guanine(37)-N(1))-methyltransferase	0.0204228	0.0331575	0.615932	0.649421
UT76-HP_00024	SPR02294.1	TolB	translocation protein TolB	0.404763	0.657753	0.615372	0.074038
UT76-HP_01076	SPR07165.1		type VI secretion protein	0.685721	1.11703	0.61388	0.008072
UT76-HP_00521	SPR04831.1	HflC	protease modulator HflC	4.74457	7.8169	0.606963	0.002284
UT76-HP_01668	SPR10050.1	EttA	energy-dependent translational throttle protein EttA	5.50153	9.07027	0.606546	0.00648
UT76-HP_00157	SPR03098.1	SdhB	succinate dehydrogenase iron-sulfur subunit	0.544282	0.897396	0.606513	0.024671
UT76-HP_01222	SPR07891.1		hypothetical protein	3.11725	5.15571	0.60462	0.004814
UT76-HP_00556	SPR04967.1	RpsL	30S ribosomal protein S12	2.84169	4.71593	0.602573	0.019005
UT76-HP_01296	SPR08233.1		sigma-54-dependent Fis family transcriptional regulator	7.17764	11.9601	0.600131	0.000655
UT76-HP_00785	SPR05857.1		alpha/beta hydrolase	2.98214	4.97761	0.599112	0.012255
UT76-HP_00482	SPR04683.1	RpsU	30S ribosomal protein S21	1.5224	2.55239	0.596459	0.01455
UT76-HP_02011	SPR11741.1	Nth	endonuclease III	3.60996	6.06999	0.594724	0.034112
UT76-HP_00826	SPR06038.1	RpsT	30S ribosomal protein S20	1.47481	2.50344	0.589113	0.051578
UT76-HP_00489	SPR04701.1	SucD	succinyl-CoA synthetase subunit alpha	4.83293	8.2233	0.587712	0.009738
UT76-HP_01007	SPR06834.1	DnaJ	molecular chaperone DnaJ	3.29938	5.6277	0.586275	0.033033
UT76-HP_00268	SPR03668.1		hypothetical protein	0.253651	0.436437	0.581186	0.006442
UT76-HP_00576	SPR05044.1	YajC	preprotein translocase subunit YajC	1.26018	2.18242	0.577422	0.019954
UT76-HP_02101	SPR06170.1	TufA/TufB	elongation factor Tu	4.13961	7.17449	0.57699	0.078188
UT76-HP_00458	SPR04595.1	Maf	septum formation inhibitor Maf	1.05455	1.8292	0.57651	0.05825
UT76-HP_00123	SPR02936.1		hypothetical protein	0.0138312	0.0240472	0.575168	0.063208
UT76-HP_00860	SPR06192.1	AcpP	acyl carrier protein	2.84812	4.98833	0.570956	0.000122
UT76-HP_00971	SPR06663.1	XseB	exodeoxyribonuclease VII small subunit	1.28995	2.2601	0.570748	0.001556
UT76-HP_01082	SPR07196.1	MetG	methionine--tRNA ligase	0.0364081	0.0638862	0.56989	0.319499
UT76-HP_01887	SPR11124.1	ThrS	threonine--tRNA ligase	0.857222	1.51213	0.566898	0.001569
UT76-HP_00456	SPR04587.1	GyrA	DNA gyrase subunit A, GyrA	3.01587	5.35488	0.5632	0.000794
UT76-HP_00533	SPR04880.1	XthA2	exodeoxyribonuclease III	0.137315	0.246124	0.557911	0.424356
UT76-HP_00287	SPR03743.1		transposase	0.158736	0.285566	0.555864	0.023555
UT76-HP_01418	SPR08843.1	PolA	DNA polymerase I	0.681826	1.2271	0.555638	0.037887
UT76-HP_00839	SPR06101.1	RpsN	30S ribosomal protein S14	0.0783221	0.141065	0.555221	0.381155
UT76-HP_01343	SPR08462.1		hypothetical protein	0.0614914	0.11084	0.554774	0.173038
UT76-HP_01550	SPR09474.1	FtsZ	cell division protein FtsZ	4.42058	7.97146	0.554551	0.013077
UT76-HP_01670	SPR10059.1	FtsK	DNA translocase FtsK	0.12605	0.227701	0.553577	0.147942
UT76-HP_01677	SPR10093.1	AtpF	ATP synthase subunit B	0.559746	1.01496	0.551493	0.023489
UT76-HP_01427	SPR08889.1		hypothetical protein	2.16326	3.97405	0.544346	0.00562
UT76-HP_00879	SPR06258.1	RpsR	30S ribosomal protein S18	3.93158	7.22757	0.543969	0.002698
UT76-HP_00849	SPR06147.1	RplB	50S ribosomal protein L2	3.4863	6.45668	0.539953	0.001682
UT76-HP_01658	SPR09996.1		RNase J family beta-CASP ribonuclease	3.00641	5.58677	0.538129	0.000401
UT76-HP_00457	SPR04591.1		transcriptional regulator	0.386908	0.721415	0.536317	0.081156
UT76-HP_01575	SPR09603.1	Ank12	ankyrin repeat-containing protein 13	3.28469	6.25474	0.525152	3.9e-05
UT76-HP_01077	SPR07171.1		type VI secretion protein	0.711016	1.36262	0.521801	0.014944
UT76-HP_01386	SPR08678.1		transposase	0.364722	0.703103	0.518732	0.020365
UT76-HP_01639	SPR09910.1	SerS	serine--tRNA ligase	1.23168	2.37444	0.518726	0.043195
UT76-HP_01983	SPR11605.1	RmuC	DNA recombination protein RmuC	0.0218547	0.0421346	0.518687	0.198707
UT76-HP_00571	SPR05027.1		hypothetical protein	0.0711669	0.137681	0.516899	0.054242
UT76-HP_00151	SPR03070.1	OtDUB	hypothetical protein	14.1991	27.6909	0.512773	9.8e-05
UT76-HP_00504	SPR04764.1		hypothetical protein	0.180195	0.354736	0.50797	0.090521
UT76-HP_00009	SPR02213.1		hypothetical protein	0.193578	0.382776	0.505722	0.03794
UT76-HP_00519	SPR04822.1	OmpA	Pal peptidoglycan-associated lipoprotein	4.84874	9.61466	0.504307	0.000793
UT76-HP_00512	SPR04794.1	RimM	ribosome maturation factor RimM	0.496222	1.0085	0.49204	0.003886
UT76-HP_00487	SPR04696.1	UbiH	2-polyprenyl-6-methoxyphenol 4-hydroxylase	0.0504214	0.102582	0.491524	0.080675
UT76-HP_01551	SPR09479.1		hypothetical protein	1.07505	2.19746	0.489223	0.004022
UT76-HP_00543	SPR04918.1		hypothetical protein	0.600202	1.23411	0.486342	0.002891
UT76-HP_01559	SPR09521.1		hypothetical protein	0.179291	0.371578	0.482513	0.123796
UT76-HP_02272	SPR12899.1	TilS	tRNA lysidine(34) synthetase TilS	0.13286	0.27647	0.480557	0.009676
UT76-HP_00783	SPR05847.1		aminotransferase class V-fold PLP-dependent enzyme	0.29895	0.637708	0.468788	0.036176
UT76-HP_00431	SPR04485.1		cytochrome c oxidase subunit II	0.628267	1.35009	0.465353	0.002147
UT76-HP_00040	SPR02398.1	NrdB	ribonucleotide-diphosphate reductase subunit beta, NrdB	2.32094	5.04246	0.460279	0.001747
UT76-HP_02098	SPR12162.1	RecR	recombination protein RecR	0.0632551	0.139813	0.452427	0.047141
UT76-HP_00449	SPR04558.1		cytochrome c	0.306833	0.685797	0.447411	0.109174
UT76-HP_00401	SPR04295.1	Ccm	heme exporter protein C	0.0311007	0.0700775	0.443805	0.022009
UT76-HP_01729	SPR10350.1	TsaD	tRNA (adenosine(37)-N6)-threonylcarbamoyltransferase complex transferase subunit TsaD	0.0805892	0.182359	0.441926	0.119861
UT76-HP_00149	SPR03061.1	Mrp	ATP-binding protein	0.0931893	0.212685	0.438156	0.050971
UT76-HP_01731	SPR10359.1		hypothetical protein	0.152733	0.349662	0.436801	0.003612
UT76-HP_01604	SPR09744.1	NuoF	NADH-quinone oxidoreductase subunit F	0.639692	1.47843	0.432684	5e-06
UT76-HP_01419	SPR08849.1	PanF	sodium:pantothenate symporter	0.155156	0.372348	0.416697	0.002793
UT76-HP_00429	SPR04481.1	TrbL	conjugal transfer protein	0.302937	0.728766	0.415685	0.034605
UT76-HP_01644	SPR09931.1	SecF	protein translocase subunit SecF	0.0913182	0.220584	0.413984	0.001325
UT76-HP_00779	SPR05833.1	HscB	co-chaperone HscB	0.0681915	0.167505	0.407102	0.006859
UT76-HP_01577	SPR09612.1		ATPase	2.60984	6.4819	0.402635	0.037326
UT76-HP_02016	SPR11768.1	Rnc	ribonuclease III	0.100048	0.251132	0.398387	0.028116
UT76-HP_02138	SPR12347.1	PipB2	Secreted effector protein PipB2	1.75227	4.45443	0.393376	0.004339
UT76-HP_00614	SPR05146.1		hypothetical protein	1.24548	3.18716	0.390781	0.02438
UT76-HP_00403	SPR04304.1	DsbA	thiol:disulfide interchange protein	3.22732	8.2594	0.390746	1e-06
UT76-HP_01485	SPR09153.1	UbiB	ubiquinone biosynthesis protein UbiB	0.026641	0.0691098	0.385488	0.127511
UT76-HP_00479	SPR04671.1		hypothetical protein	0.230856	0.632738	0.364853	0.005883
UT76-HP_01560	SPR09527.1	GrxC	glutaredoxin	0.328947	0.902402	0.364523	0.006347
UT76-HP_01006	SPR06829.1	RsmH	16S rRNA methyltransferase	0.129934	0.36035	0.360577	0.010092
UT76-HP_01417	SPR08839.1	Der	ribosome biogenesis GTPase Der	0.0750725	0.211403	0.355115	0.005379
UT76-HP_01099	SPR07285.1		hypothetical protein	0.201682	0.578067	0.348891	0.088195
UT76-HP_00792	SPR05881.1	Tlc	ATP/ADP translocase; ADP,ATP carrier protein	0.0443833	0.128312	0.345903	0.330186
UT76-HP_00477	SPR04664.1		hypothetical protein	3.24143	9.37384	0.345795	0.000616
UT76-HP_01613	SPR09788.1	UbiG	bifunctional 3-demethylubiquinone 3-O-methyltransferase/2-octaprenyl-6-hydroxy phenol methylase	0.0421353	0.132269	0.318558	0.064311
UT76-HP_02129	SPR12731.1	RnhB	hypothetical protein, Ribonuclease HII	0.125871	0.400499	0.314286	0.027469
UT76-HP_00021	SPR02277.1	TSA22	hypothetical protein	0.418301	1.35368	0.30901	0.003935
UT76-HP_00711	SPR05544.1		transposase	0.20504	0.673202	0.304573	0.004467
UT76-HP_00981	SPR06709.1	YihA	YihA family ribosome biogenesis GTP-binding protein	0.0631617	0.21117	0.299104	0.234052
UT76-HP_01119	SPR07383.1		hypothetical protein	1.23556	4.19679	0.294405	0.007578
UT76-HP_00501	SPR04751.1	SecG	preprotein translocase subunit SecG	0.131626	0.482459	0.272824	0.002657
UT76-HP_01078	SPR07177.1		type VI secretion protein	0.218589	0.812094	0.269167	0.005783
UT76-HP_02059	SPR11976.1		transposase	2.00296	7.84264	0.255394	0.000687
UT76-HP_00502	SPR04755.1	TpiA	triose-phosphate isomerase	0.0123702	0.0509091	0.242987	0.107867
UT76-HP_01676	SPR10088.1	AtpF	ATP synthase subunit b	0.462595	1.94955	0.237283	0.003679
UT76-HP_01784	SPR10611.1	Ank11	ankyrin repeat-containing protein 13	0.0404163	0.194172	0.208147	0.004216
UT76-HP_00619	SPR05161.1	Ank12	ankyrin repeat-containing protein 13	0.024075	0.118013	0.204003	0.009436
UT76-HP_01864	SPR11004.1	GlyQ	glycine--tRNA ligase subunit alpha	0.0557542	0.277471	0.200937	0.000991
UT76-HP_01609	SPR09770.1		hypothetical protein	0.496213	2.56496	0.193458	4.1e-05
UT76-HP_01955	SPR11460.1	DapA	4-hydroxy-tetrahydrodipicolinate synthase	0.043125	0.224891	0.191759	0.023138
UT76-HP_00411	SPR04325.1	Gst	glutathione S-transferase	0.0593911	0.31054	0.191251	0.017481
UT76-HP_01600	SPR09723.1	NuoB	NADH-quinone oxidoreductase subunit B	0.0436634	0.288971	0.1511	0.076954
UT76-HP_02120	SPR12258.1	LpxK	tetraacyldisaccharide 4'-kinase	0.0340608	0.2274	0.149784	6.6e-05
UT76-HP_00730	SPR05627.1	Ank6	ankyrin repeat-containing protein	0.0035208	0.0242756	0.145035	0.384726
UT76-HP_00496	SPR04733.1	UbiB	ubiquinone biosynthesis protein UbiB	0.000786984	0.00605337	0.130008	0.003717
UT76-HP_00451	SPR04566.1	RnpA	ribonuclease P	0.0565103	0.436406	0.12949	0.000271
UT76-HP_01738	SPR10394.1	PrfA	peptide chain release factor 1	0.103284	0.860355	0.120048	0.000186
UT76-HP_02249	SPR12803.1	Ank6	ankyrin repeat-containing protein	0.00793181	0.0973711	0.0814596	0.00474
UT76-HP_01944	SPR11408.1	Surf1	surfeit locus protein 1	0.0117226	0.152287	0.0769773	0.018066
UT76-HP_01100	SPR07290.1	YccA	membrane protein	0.000103154	0.00360443	0.0286187	0.007663
UT76-HP_00965	SPR06639.1		RNA-binding protein	0.00178368	0.0753612	0.0236684	0.02136
UT76-HP_00873	SPR06238.1	DapE	succinyl-diaminopimelate desuccinylase	0.38961
UT76-HP_00974	SPR06676.1	CutA	divalent-cation tolerance protein CutA	0.279511
UT76-HP_00777	SPR05825.1	Fdx	(2Fe-2S) ferredoxin	0.264328
UT76-HP_00155	SPR03091.1		succinate dehydrogenase, hydrophobic membrane anchor protein	0.2043
UT76-HP_02168	SPR12494.1	XseA	exodeoxyribonuclease VII large subunit	0.165192
UT76-HP_01615	SPR09796.1	TruA	tRNA pseudouridine(38-40) synthase TruA	0.158397
UT76-HP_00037	SPR10568.1		membrane protein	0.142485
UT76-HP_00141	SPR03023.1	Pgk	phosphoglycerate kinase	0.123938
UT76-HP_01084	SPR07207.1	MscC	mechanosensitive ion channel protein MscS	0.115728
UT76-HP_01103	SPR07304.1	AcpS	holo-ACP synthase	0.106402
UT76-HP_01640	SPR09914.1	RsmI	rRNA (cytidine-2'-O-)-methyltransferase	0.105282
UT76-HP_01990	SPR11636.1		sodium:proton antiporter	0.0998992
UT76-HP_01233	SPR07944.1	MgtE	magnesium transporter	0.0893108
UT76-HP_01315	SPR08325.1	DprA	DNA-processing protein DprA	0.0754449
UT76-HP_00541	SPR04910.1	Asd	aspartate-semialdehyde dehydrogenase	0.0688177
UT76-HP_02265	SPR12871.1	NuoH	NADH:ubiquinone oxidoreductase subunit H	0.0656968
UT76-HP_00400	SPR04291.1	YfiH	Laccase domain protein YfiH	0.0654226
UT76-HP_00118	SPR02912.1	RsmE	Ribosomal RNA small subunit methyltransferase E	0.0645953
UT76-HP_00658	SPR05317.1		TPR repeat-containing protein 08	0.0588247
UT76-HP_01224	SPR07899.1	RuvB	Holliday junction branch migration DNA helicase RuvB	0.0573557
UT76-HP_02279	SPR12928.1	UbiD	3-polyprenyl-4-hydroxybenzoate decarboxylase	0.0568636
UT76-HP_00810	SPR05969.1		PleD family two-component system response regulator	0.0553083
UT76-HP_01899	SPR11187.1		SPOR domain-containing protein	0.0552317
UT76-HP_01087	SPR07223.1	RlpA	septal ring lytic transglycosylase RlpA family lipoprotein	0.0530126
UT76-HP_00140	SPR03018.1		hypothetical protein	0.0498987
UT76-HP_01227	SPR07914.1		MFS transporter	0.0492315
UT76-HP_01395	SPR08729.1	LplB	lipoate-protein ligase B	0.0480143
UT76-HP_01610	SPR09774.1	RuvC	crossover junction endodeoxyribonuclease RuvC	0.0476615
UT76-HP_01957	SPR11470.1	SppA	signal peptide peptidase SppA	0.047603
UT76-HP_00281	SPR03717.1	TrbL	conjugal transfer protein	0.0468539
UT76-HP_01998	SPR11676.1	Era	GTPase Era	0.0423621
UT76-HP_02092	SPR12136.1	AbcT	ABC transporter ATP-binding protein	0.0380336
UT76-HP_01890	SPR11140.1	AtpH	ATP synthase subunit delta	0.0356485
UT76-HP_00824	SPR06028.1		5-aminolevulinate synthase	0.0349544
UT76-HP_01988	SPR11626.1		zinc ABC transporter substrate-binding protein	0.0348285
UT76-HP_01727	SPR10341.1	DnaQ	DNA polymerase III subunit epsilon	0.0329272
UT76-HP_01019	SPR06890.1		hypothetical protein	0.0324754
UT76-HP_00472	SPR04647.1	Tru	tRNA pseudouridine(55) synthase	0.0267435
UT76-HP_01989	SPR11631.1	PcnB	poly(A) polymerase	0.0260507
UT76-HP_00859	SPR06186.1	FabG	3-oxoacyl-ACP reductase	0.0257896
UT76-HP_00278	SPR03702.1	TraN	conjugal transfer protein TraN	0.0235779
UT76-HP_01549	SPR09468.1	MurA	UDP-N-acetylglucosamine 1-carboxyvinyltransferase	0.0229456
UT76-HP_00135	SPR02994.1	TsaB	tRNA (adenosine(37)-N6)-threonylcarbamoyltransferase complex dimerization subunit type 1 TsaB	0.0224547
UT76-HP_02230	SPR12735.1	MiaA	tRNA (adenosine(37)-N6)-dimethylallyltransferase MiaA	0.0214534
UT76-HP_00120	SPR02921.1		organic solvent ABC transporter ATP-binding protein	0.0179118
UT76-HP_00795	SPR05895.1	IspB	octaprenyl-diphosphate synthase	0.0158951
UT76-HP_00780	SPR05836.1	IscA	iron-sulfur cluster assembly accessory protein	0.01478
UT76-HP_01943	SPR11404.1	FabZ	beta-hydroxyacyl-ACP dehydratase	0.0140279
UT76-HP_00161	SPR05755.1		hypothetical protein	0.0136455
UT76-HP_02234	SPR12750.1	TdcB	threonine dehydratase	0.0135454
UT76-HP_00273	SPR03691.1	TraC	conjugal transfer protein TraC	0.00744587
UT76-HP_01635	SPR09889.1	ParA	chromosome partitioning protein ParA	0.00716062
UT76-HP_01319	SPR08345.1	DnaG	DNA primase	0.00684651
UT76-HP_01264	SPR08094.1		transposase	0.00668625
UT76-HP_01781	SPR10602.1		transcriptional regulator	0.00303039
UT76-HP_01299	SPR08248.1	Ank9	ankyrin repeat-containing protein 09		0.00876027
UT76-HP_01678	SPR10099.1	AtpE	ATP synthase subunit C		0.136065
UT76-HP_00444	SPR04537.1	FtsB	Cell division protein FtsB		0.0917422
UT76-HP_01223	SPR07896.1	RuvA	Holliday junction branch migration protein RuvA		0.084982
UT76-HP_00986	SPR06729.1		amino acid permease		0.0620365
UT76-HP_02007	SPR11721.1		cation-efflux pump		0.0710841
UT76-HP_02282	SPR12936.1	Ank20	ankyrin repeat-containing protein		0.000947067

## Sheet: Enriched IB
Accession	Genbank	GeneID	Description	Norm Avg EB	Norm Avg IB	Norm Avg EB/IB		Norm Avg IB/EB	Classification term
UT76-HP_00965	SPR06639.1		RNA-binding protein	0.00178368	0.0753612	0.0236684		42.2504	RNA binding and processing
UT76-HP_01100	SPR07290.1	YccA	membrane protein	0.000103154	0.00360443	0.0286187		34.9422	protein synthesis
UT76-HP_01944	SPR11408.1	Surf1	surfeit locus protein 1	0.0117226	0.152287	0.0769773		12.9908	energy metabolism
UT76-HP_02249	SPR12803.1	Ank6	ankyrin repeat-containing protein	0.00793181	0.0973711	0.0814596		12.276	effectors and secretion systems
UT76-HP_01738	SPR10394.1	PrfA	peptide chain release factor 1	0.103284	0.860355	0.120048		8.32999	protein synthesis
UT76-HP_00451	SPR04566.1	RnpA	ribonuclease P	0.0565103	0.436406	0.12949		7.72259	RNA binding and processing
UT76-HP_00496	SPR04733.1	UbiB	ubiquinone biosynthesis protein UbiB	0.000786984	0.00605337	0.130008		7.69185	oxidation-reduction processes
UT76-HP_00730	SPR05627.1	Ank6	ankyrin repeat-containing protein	0.0035208	0.0242756	0.145035		6.8949	transposase
UT76-HP_02120	SPR12258.1	LpxK	tetraacyldisaccharide 4'-kinase	0.0340608	0.2274	0.149784		6.67628	lipid and membrane
UT76-HP_01600	SPR09723.1	NuoB	NADH-quinone oxidoreductase subunit B	0.0436634	0.288971	0.1511		6.61814	oxidation-reduction processes
UT76-HP_00411	SPR04325.1	Gst	glutathione S-transferase	0.0593911	0.31054	0.191251		5.22873	oxidation-reduction processes
UT76-HP_01955	SPR11460.1	DapA	4-hydroxy-tetrahydrodipicolinate synthase	0.043125	0.224891	0.191759		5.21487	protein synthesis
UT76-HP_01609	SPR09770.1		hypothetical protein	0.496213	2.56496	0.193458		5.16907	hypothetical
UT76-HP_01864	SPR11004.1	GlyQ	glycine--tRNA ligase subunit alpha	0.0557542	0.277471	0.200937		4.97669	protein synthesis
UT76-HP_00619	SPR05161.1	Ank12	ankyrin repeat-containing protein 13	0.024075	0.118013	0.204003		4.90189	effectors and secretion systems
UT76-HP_01784	SPR10611.1	Ank11	ankyrin repeat-containing protein 13	0.0404163	0.194172	0.208147		4.80429	effectors and secretion systems
UT76-HP_01676	SPR10088.1	AtpF	ATP synthase subunit b	0.462595	1.94955	0.237283		4.21438	energy metabolism
UT76-HP_00502	SPR04755.1	TpiA	triose-phosphate isomerase	0.0123702	0.0509091	0.242987		4.11545	energy metabolism
UT76-HP_02059	SPR11976.1		transposase	2.00296	7.84264	0.255394		3.91552	transposase
UT76-HP_01078	SPR07177.1		type VI secretion protein	0.218589	0.812094	0.269167		3.71517	effectors and secretion systems
UT76-HP_00501	SPR04751.1	SecG	preprotein translocase subunit SecG	0.131626	0.482459	0.272824		3.66537	protein synthesis
UT76-HP_01119	SPR07383.1		hypothetical protein	1.23556	4.19679	0.294405		3.39668	hypothetical
UT76-HP_00981	SPR06709.1	YihA	YihA family ribosome biogenesis GTP-binding protein	0.0631617	0.21117	0.299104		3.34332	protein synthesis
UT76-HP_00711	SPR05544.1		transposase	0.20504	0.673202	0.304573		3.28328	transposase
UT76-HP_00021	SPR02277.1	TSA22	hypothetical protein	0.418301	1.35368	0.30901		3.23614	hypothetical
UT76-HP_02129	SPR12731.1	RnhB	hypothetical protein, Ribonuclease HII	0.125871	0.400499	0.314286		3.18182	hypothetical
UT76-HP_01613	SPR09788.1	UbiG	bifunctional 3-demethylubiquinone 3-O-methyltransferase/2-octaprenyl-6-hydroxy phenol methylase	0.0421353	0.132269	0.318558		3.13915	other
UT76-HP_00477	SPR04664.1		hypothetical protein	3.24143	9.37384	0.345795		2.89188	hypothetical
UT76-HP_00792	SPR05881.1	Tlc	ATP/ADP translocase; ADP,ATP carrier protein	0.0443833	0.128312	0.345903		2.89099	energy metabolism
UT76-HP_01099	SPR07285.1		hypothetical protein	0.201682	0.578067	0.348891		2.86623	hypothetical
UT76-HP_01417	SPR08839.1	Der	ribosome biogenesis GTPase Der	0.0750725	0.211403	0.355115		2.81599	protein synthesis
UT76-HP_01006	SPR06829.1	RsmH	16S rRNA methyltransferase	0.129934	0.36035	0.360577		2.77333	protein synthesis
UT76-HP_01560	SPR09527.1	GrxC	glutaredoxin	0.328947	0.902402	0.364523		2.74331	oxidation-reduction processes
UT76-HP_00479	SPR04671.1		hypothetical protein	0.230856	0.632738	0.364853		2.74083	hypothetical
UT76-HP_01485	SPR09153.1	UbiB	ubiquinone biosynthesis protein UbiB	0.026641	0.0691098	0.385488		2.59412	oxidation-reduction processes
UT76-HP_00403	SPR04304.1	DsbA	thiol:disulfide interchange protein	3.22732	8.2594	0.390746		2.55921	oxidation-reduction processes
UT76-HP_00614	SPR05146.1		hypothetical protein	1.24548	3.18716	0.390781		2.55898	hypothetical
UT76-HP_02138	SPR12347.1	PipB2	Secreted effector protein PipB2	1.75227	4.45443	0.393376		2.54209	effectors and secretion systems
UT76-HP_02016	SPR11768.1	Rnc	ribonuclease III	0.100048	0.251132	0.398387		2.51012	RNA binding and processing
UT76-HP_01577	SPR09612.1		ATPase	2.60984	6.4819	0.402635		2.48364	other
UT76-HP_00779	SPR05833.1	HscB	co-chaperone HscB	0.0681915	0.167505	0.407102		2.45639	protein synthesis
UT76-HP_01644	SPR09931.1	SecF	protein translocase subunit SecF	0.0913182	0.220584	0.413984		2.41555	protein synthesis
UT76-HP_00429	SPR04481.1	TrbL	conjugal transfer protein	0.302937	0.728766	0.415685		2.40567	effectors and secretion systems
UT76-HP_01419	SPR08849.1	PanF	sodium:pantothenate symporter	0.155156	0.372348	0.416697		2.39983	other
UT76-HP_01604	SPR09744.1	NuoF	NADH-quinone oxidoreductase subunit F	0.639692	1.47843	0.432684		2.31116	oxidation-reduction processes
UT76-HP_01731	SPR10359.1		hypothetical protein	0.152733	0.349662	0.436801		2.28937	hypothetical
UT76-HP_00149	SPR03061.1	Mrp	ATP-binding protein	0.0931893	0.212685	0.438156		2.28229	other
UT76-HP_01729	SPR10350.1	TsaD	tRNA (adenosine(37)-N6)-threonylcarbamoyltransferase complex transferase subunit TsaD	0.0805892	0.182359	0.441926		2.26282	other
UT76-HP_00401	SPR04295.1	Ccm	heme exporter protein C	0.0311007	0.0700775	0.443805		2.25324	other
UT76-HP_00449	SPR04558.1		cytochrome c	0.306833	0.685797	0.447411		2.23508	energy metabolism
UT76-HP_02098	SPR12162.1	RecR	recombination protein RecR	0.0632551	0.139813	0.452427		2.2103	DNA binding, repair and replication
UT76-HP_00040	SPR02398.1	NrdB	ribonucleotide-diphosphate reductase subunit beta, NrdB	2.32094	5.04246	0.460279		2.17259	DNA binding, repair and replication
UT76-HP_00431	SPR04485.1		cytochrome c oxidase subunit II	0.628267	1.35009	0.465353		2.14891	energy metabolism
UT76-HP_00783	SPR05847.1		aminotransferase class V-fold PLP-dependent enzyme	0.29895	0.637708	0.468788		2.13316	other
UT76-HP_02272	SPR12899.1	TilS	tRNA lysidine(34) synthetase TilS	0.13286	0.27647	0.480557		2.08092	protein synthesis
UT76-HP_01559	SPR09521.1		hypothetical protein	0.179291	0.371578	0.482513		2.07248	hypothetical
UT76-HP_00543	SPR04918.1		hypothetical protein	0.600202	1.23411	0.486342		2.05617	hypothetical
UT76-HP_01551	SPR09479.1		hypothetical protein	1.07505	2.19746	0.489223		2.04406	hypothetical
UT76-HP_00487	SPR04696.1	UbiH	2-polyprenyl-6-methoxyphenol 4-hydroxylase	0.0504214	0.102582	0.491524		2.03449	oxidation-reduction processes
UT76-HP_00512	SPR04794.1	RimM	ribosome maturation factor RimM	0.496222	1.0085	0.49204		2.03236	protein synthesis
UT76-HP_00519	SPR04822.1	OmpA	Pal peptidoglycan-associated lipoprotein	4.84874	9.61466	0.504307		1.98292
UT76-HP_00009	SPR02213.1		hypothetical protein	0.193578	0.382776	0.505722		1.97737
UT76-HP_00504	SPR04764.1		hypothetical protein	0.180195	0.354736	0.50797		1.96862
UT76-HP_00151	SPR03070.1	OtDUB	hypothetical protein	14.1991	27.6909	0.512773		1.95018
UT76-HP_00571	SPR05027.1		hypothetical protein	0.0711669	0.137681	0.516899		1.93462
UT76-HP_01983	SPR11605.1	RmuC	DNA recombination protein RmuC	0.0218547	0.0421346	0.518687		1.92794
UT76-HP_01639	SPR09910.1	SerS	serine--tRNA ligase	1.23168	2.37444	0.518726		1.9278
UT76-HP_01386	SPR08678.1		transposase	0.364722	0.703103	0.518732		1.92778
UT76-HP_01077	SPR07171.1		type VI secretion protein	0.711016	1.36262	0.521801		1.91644
UT76-HP_01575	SPR09603.1	Ank12	ankyrin repeat-containing protein 13	3.28469	6.25474	0.525152		1.90421
UT76-HP_00457	SPR04591.1		transcriptional regulator	0.386908	0.721415	0.536317		1.86457
UT76-HP_01658	SPR09996.1		RNase J family beta-CASP ribonuclease	3.00641	5.58677	0.538129		1.85829
UT76-HP_00849	SPR06147.1	RplB	50S ribosomal protein L2	3.4863	6.45668	0.539953		1.85201
UT76-HP_00879	SPR06258.1	RpsR	30S ribosomal protein S18	3.93158	7.22757	0.543969		1.83834
UT76-HP_01427	SPR08889.1		hypothetical protein	2.16326	3.97405	0.544346		1.83707
UT76-HP_01677	SPR10093.1	AtpF	ATP synthase subunit B	0.559746	1.01496	0.551493		1.81326
UT76-HP_01670	SPR10059.1	FtsK	DNA translocase FtsK	0.12605	0.227701	0.553577		1.80643
UT76-HP_01550	SPR09474.1	FtsZ	cell division protein FtsZ	4.42058	7.97146	0.554551		1.80326
UT76-HP_01343	SPR08462.1		hypothetical protein	0.0614914	0.11084	0.554774		1.80254
UT76-HP_00839	SPR06101.1	RpsN	30S ribosomal protein S14	0.0783221	0.141065	0.555221		1.80109
UT76-HP_01418	SPR08843.1	PolA	DNA polymerase I	0.681826	1.2271	0.555638		1.79973
UT76-HP_00287	SPR03743.1		transposase	0.158736	0.285566	0.555864		1.799
UT76-HP_00533	SPR04880.1	XthA2	exodeoxyribonuclease III	0.137315	0.246124	0.557911		1.7924
UT76-HP_00456	SPR04587.1	GyrA	DNA gyrase subunit A, GyrA	3.01587	5.35488	0.5632		1.77557
UT76-HP_01887	SPR11124.1	ThrS	threonine--tRNA ligase	0.857222	1.51213	0.566898		1.76399
UT76-HP_01082	SPR07196.1	MetG	methionine--tRNA ligase	0.0364081	0.0638862	0.56989		1.75472
UT76-HP_00971	SPR06663.1	XseB	exodeoxyribonuclease VII small subunit	1.28995	2.2601	0.570748		1.75209
UT76-HP_00860	SPR06192.1	AcpP	acyl carrier protein	2.84812	4.98833	0.570956		1.75145
UT76-HP_00123	SPR02936.1		hypothetical protein	0.0138312	0.0240472	0.575168		1.73862
UT76-HP_00458	SPR04595.1	Maf	septum formation inhibitor Maf	1.05455	1.8292	0.57651		1.73457
UT76-HP_02101	SPR06170.1	TufA/TufB	elongation factor Tu	4.13961	7.17449	0.57699		1.73313
UT76-HP_00576	SPR05044.1	YajC	preprotein translocase subunit YajC	1.26018	2.18242	0.577422		1.73184
UT76-HP_00268	SPR03668.1		hypothetical protein	0.253651	0.436437	0.581186		1.72062
UT76-HP_01007	SPR06834.1	DnaJ	molecular chaperone DnaJ	3.29938	5.6277	0.586275		1.70569
UT76-HP_00489	SPR04701.1	SucD	succinyl-CoA synthetase subunit alpha	4.83293	8.2233	0.587712		1.70151
UT76-HP_00826	SPR06038.1	RpsT	30S ribosomal protein S20	1.47481	2.50344	0.589113		1.69747
UT76-HP_02011	SPR11741.1	Nth	endonuclease III	3.60996	6.06999	0.594724		1.68145
UT76-HP_00482	SPR04683.1	RpsU	30S ribosomal protein S21	1.5224	2.55239	0.596459		1.67656
UT76-HP_00785	SPR05857.1		alpha/beta hydrolase	2.98214	4.97761	0.599112		1.66914
UT76-HP_01296	SPR08233.1		sigma-54-dependent Fis family transcriptional regulator	7.17764	11.9601	0.600131		1.6663
UT76-HP_00556	SPR04967.1	RpsL	30S ribosomal protein S12	2.84169	4.71593	0.602573		1.65955
UT76-HP_01222	SPR07891.1		hypothetical protein	3.11725	5.15571	0.60462		1.65393
UT76-HP_00157	SPR03098.1	SdhB	succinate dehydrogenase iron-sulfur subunit	0.544282	0.897396	0.606513		1.64877
UT76-HP_01668	SPR10050.1	EttA	energy-dependent translational throttle protein EttA	5.50153	9.07027	0.606546		1.64868
UT76-HP_00521	SPR04831.1	HflC	protease modulator HflC	4.74457	7.8169	0.606963		1.64755
UT76-HP_01076	SPR07165.1		type VI secretion protein	0.685721	1.11703	0.61388		1.62898
UT76-HP_00024	SPR02294.1	TolB	translocation protein TolB	0.404763	0.657753	0.615372		1.62503
UT76-HP_01951	SPR11441.1	TrmD	tRNA (guanine(37)-N(1))-methyltransferase	0.0204228	0.0331575	0.615932		1.62356
UT76-HP_01228	SPR07919.1		hypothetical protein	0.514573	0.835379	0.615975		1.62344
UT76-HP_01466	SPR09081.1		hypothetical protein	4.90559	7.86719	0.623551		1.60372
UT76-HP_01859	SPR10977.1		hypothetical protein	0.167299	0.268008	0.62423		1.60197
UT76-HP_01912	SPR11251.1		hypothetical protein	2.45913	3.89488	0.631377		1.58384
UT76-HP_01992	SPR11645.1	SixA	phosphohistidine phosphatase	0.034154	0.0537684	0.635205		1.57429
UT76-HP_01071	SPR07141.1	CysS	cysteine--tRNA ligase	0.149449	0.234192	0.638146		1.56704
UT76-HP_00977	SPR06691.1		cell surface protein	15.6731	24.4996	0.639731		1.56316
UT76-HP_01229	SPR07925.1	SucB	dihydrolipoamide succinyltransferase	5.37729	8.33704	0.644988		1.55042
UT76-HP_00865	SPR06212.1	RpsP	30S ribosomal protein S16	2.42809	3.76003	0.645763		1.54856
UT76-HP_00772	SPR05803.1		hypothetical protein; outer membrane autotransporter	27.3324	42.0706	0.64968		1.53922
UT76-HP_00484	SPR04690.1	IleS	isoleucine--tRNA ligase	1.49806	2.3034	0.650368		1.53759
UT76-HP_00889	SPR06291.1		hypothetical protein	0.0051492	0.0079016	0.651665		1.53453
UT76-HP_02218	SPR12692.1		hypothetical protein	0.00146225	0.0022386	0.6532		1.53092
UT76-HP_00553	SPR04955.1	RpsA	30S ribosomal protein S1	8.57946	13.0383	0.65802		1.51971
UT76-HP_02112	SPR12225.1	Pbp4	penicillin-binding protein 4	5.27085	8.00361	0.658559		1.51847
UT76-HP_00328	SPR03916.1	ScaA	autotransporter domain-containing protein ScaA	76.035	114.694	0.66294		1.50843
UT76-HP_00522	SPR04835.1	HflK	HflK protein	4.50941	6.7785	0.665252		1.50319
UT76-HP_01107	SPR07323.1	DnaB	replicative DNA helicase	0.207586	0.30766	0.674727		1.48208
UT76-HP_01884	SPR11107.1	SecA	preprotein translocase subunit SecA	3.57561	5.25614	0.680274		1.47
UT76-HP_00404	SPR04309.1		hypothetical protein	0.511999	0.751247	0.681532		1.46728
UT76-HP_01616	SPR09802.1	RplM	50S ribosomal protein L13	4.35505	6.34829	0.68602		1.45768
UT76-HP_00554	SPR04959.1	FusA	elongation factor G	17.1639	25.0167	0.686098		1.45752
UT76-HP_00421	SPR04457.1	UvrA	excinuclease ABC subunit A	0.960545	1.39636	0.687891		1.45372
UT76-HP_02017	SPR11773.1		S26 family signal peptidase	0.498131	0.722066	0.689869		1.44955
UT76-HP_01952	SPR11447.1	RplS	50S ribosomal protein L19	1.44752	2.09344	0.691456		1.44622
UT76-HP_00544	SPR04921.1	GcvT	aminomethyltransferase	0.173046	0.249604	0.693282		1.44241
UT76-HP_01398	SPR08745.1	MurG	undecaprenyldiphospho-muramoylpentapeptide beta-N- acetylglucosaminyltransferase	0.085812	0.123562	0.694488		1.43991
UT76-HP_02107	SPR12201.1	RplJ	50S ribosomal protein L10	8.31415	11.9473	0.695902		1.43698
UT76-HP_00567	SPR05011.1		hypothetical protein	0.3982	0.571549	0.696703		1.43533
UT76-HP_00813	SPR05977.1	MgtE	magnesium transporter	0.103105	0.147787	0.697656		1.43337
UT76-HP_00875	SPR06242.1	Tig	trigger factor	11.5484	16.5426	0.6981		1.43246
UT76-HP_02217	SPR12688.1		2,3,4,5-tetrahydropyridine-2,6-dicarboxylate N-succinyltransferase	1.31075	1.86892	0.701343		1.42584
UT76-HP_02264	SPR12866.1	NuoG	NADH-quinone oxidoreductase subunit G	0.651966	0.927237	0.703127		1.42222
UT76-HP_00555	SPR04963.1	RpsG	30S ribosomal protein S7, RpsG	9.13596	12.9116	0.707575		1.41328
UT76-HP_00832	SPR06070.1	SecY	preprotein translocase subunit SecY	0.200446	0.283129	0.707968		1.41249
UT76-HP_00138	SPR03010.1	ClpX	ATP-dependent Clp protease ATP-binding subunit ClpX	1.92395	2.70317	0.711739		1.40501
UT76-HP_00117	SPR02906.1	RpsD	30S ribosomal protein S4	9.96389	13.9941	0.712006		1.40448
UT76-HP_01833	SPR10853.1		membrane protein	0.0911574	0.12744	0.715297		1.39802
UT76-HP_00542	SPR04914.1	HinT	Purine nucleoside phosphoramidase	0.762535	1.06368	0.716883		1.39493
UT76-HP_01580	SPR09625.1	PheT	phenylalanine--tRNA ligase subunit beta	0.718713	1.00118	0.717866		1.39302
UT76-HP_00186	SPR03252.1	Ndk	nucleoside-diphosphate kinase	3.08455	4.26987	0.722398		1.38428
UT76-HP_00973	SPR06671.1	Ffh	signal recognition particle protein	4.29245	5.93539	0.723195		1.38275
UT76-HP_01898	SPR11183.1	ArgS	arginine--tRNA ligase	0.121133	0.166962	0.72551		1.37834
UT76-HP_00858	SPR06180.1	RecA	DNA recombination/repair protein RecA	6.42974	8.8352	0.727742		1.37411
UT76-HP_01843	SPR10896.1	LeuS	leucine--tRNA ligase	1.37076	1.87359	0.731619		1.36683
UT76-HP_00694	SPR05473.1	HlyD	HlyD family type I secretion periplasmic adaptor subunit	3.18071	4.33368	0.733952		1.36249
UT76-HP_02100	SPR12172.1	PlsC	1-acyl-sn-glycerol-3-phosphate acyltransferase	0.231889	0.3159	0.734058		1.36229
UT76-HP_00746	SPR05694.1	DksA	RNA polymerase-binding protein DksA	1.23412	1.67317	0.737597		1.35575
UT76-HP_01993	SPR11650.1	DapB	dihydrodipicolinate reductase	0.549893	0.741782	0.741314		1.34896
UT76-HP_01659	SPR10001.1	GatC	aspartyl/glutamyl-tRNA(Asn/Gln) amidotransferase subunit C	1.7105	2.30568	0.741863		1.34796
UT76-HP_00846	SPR06132.1	RpsC	30S ribosomal protein S3	4.1854	5.63083	0.743302		1.34535
UT76-HP_00144	SPR03038.1		hypothetical protein	0.980011	1.315	0.745257		1.34182
UT76-HP_00445	SPR04541.1		3'-5' exonuclease	0.320247	0.429245	0.746071		1.34035
UT76-HP_02117	SPR12249.1	RpmE	50S ribosomal protein L31	2.82067	3.77759	0.746686		1.33925
UT76-HP_02008	SPR11728.1		transcriptional regulator	2.92644	3.90815	0.748804		1.33546
UT76-HP_00988	SPR06741.1	GyrB	DNA gyrase subunit B	5.69179	7.58906	0.749999		1.33333
UT76-HP_00843	SPR06118.1	RpsQ	30S ribosomal protein S17	1.83867	2.44932	0.750687		1.33211
UT76-HP_00474	SPR04655.1	Pnp	polyribonucleotide nucleotidyltransferase, Pnp	14.4427	19.2312	0.751006		1.33155
UT76-HP_00156	SPR03094.1	SdhA	succinate dehydrogenase flavoprotein subunit	1.26841	1.68365	0.75337		1.32737
UT76-HP_01067	SPR07121.1	UvrD	DNA helicase II	0.0460266	0.0610919	0.753399		1.32732
UT76-HP_00781	SPR05840.1		iron-sulfur cluster scaffold-like protein	1.39024	1.84197	0.754757		1.32493
UT76-HP_01488	SPR09164.1	NusA	transcription termination/antitermination protein NusA	4.01356	5.31582	0.755021		1.32447
UT76-HP_00511	SPR04790.1		hypothetical protein	0.571796	0.756991	0.755353		1.32388
UT76-HP_01608	SPR09765.1		hypothetical protein	2.09946	2.7728	0.757162		1.32072
UT76-HP_02233	SPR12746.1	YcbZ	endopeptidase La	6.48543	8.52188	0.761032		1.314
UT76-HP_01320	SPR08351.1	RpoD	RNA polymerase sigma factor RpoD	4.70247	6.1158	0.768906		1.30055
UT76-HP_00890	SPR06295.1	MnmA	tRNA 2-thiouridine(34) synthase MnmA	0.0598044	0.0770352	0.776325		1.28812
UT76-HP_02116	SPR12244.1	RpmB	50S ribosomal protein L28	2.60053	3.34208	0.778118		1.28515
UT76-HP_02261	SPR12853.1	Dcd	deoxycytidine triphosphate deaminase	3.12097	3.98207	0.783756		1.27591
UT76-HP_00838	SPR06097.1	RpsH	30S ribosomal protein S8	4.89961	6.24501	0.784565		1.27459
UT76-HP_01075	SPR07160.1		type VI secretion protein	0.183246	0.233354	0.785268		1.27345
UT76-HP_02132	SPR12318.1		peptidase S49	3.2982	4.19221	0.786746		1.27106
UT76-HP_01869	SPR11029.1	Ddl	D-alanine--D-alanine ligase	0.341059	0.432089	0.789326		1.2669
UT76-HP_02137	SPR12340.1	TyrS	tyrosine--tRNA ligase, TyrS	0.529122	0.669792	0.789979		1.26586
UT76-HP_01765	SPR10526.1		hypothetical protein	1.32265	1.67274	0.790707		1.26469
UT76-HP_00139	SPR03014.1	ProS	proline--tRNA ligase	0.665953	0.842202	0.790728		1.26466
UT76-HP_02130	SPR12308.1		coproporphyrinogen III oxidase	0.184434	0.232864	0.792025		1.26259
UT76-HP_00975	SPR06681.1		hypothetical protein	37.4266	46.94	0.797328		1.25419
UT76-HP_01950	SPR11434.1		hypothetical protein	3.03505	3.79076	0.800643		1.249
UT76-HP_02004	SPR11706.1	PepA	aminopeptidase	0.376496	0.468655	0.803355		1.24478
UT76-HP_00743	SPR05681.1	GdhA	Gdh NAD-glutamate dehydrogenase	18.8289	23.4341	0.803484		1.24458
UT76-HP_00436	SPR04501.1		peptidase S66	12.0946	14.9968	0.806483		1.23995
UT76-HP_01657	SPR09991.1	CtrA	response regulator transcription factor, PcoR	9.70532	11.9971	0.808975		1.23613
UT76-HP_02081	SPR12086.1		hypothetical protein; GTPase	25.1985	31.0996	0.810251		1.23419
UT76-HP_00714	SPR05556.1	Ank13	ankyrin repeat-containing protein 13	1.52716	1.88346	0.810825		1.23331
UT76-HP_01579	SPR09622.1	Tsf	elongation factor Ts, Tsf	15.9266	19.5736	0.813678		1.22899
UT76-HP_00527	SPR04855.1		cytochrome c	0.822809	1.0097	0.814903		1.22714
UT76-HP_01733	SPR10369.1	TolQ	protein TolQ	0.315801	0.387024	0.815973		1.22553
UT76-HP_00881	SPR06267.1		ATPase AAA	1.24489	1.52359	0.81708		1.22387
UT76-HP_00513	SPR04798.1	Mdh	malate dehydrogenase	4.1611	5.08403	0.818466		1.2218
UT76-HP_00833	SPR06074.1	RplO	50S ribosomal protein L15	2.47607	3.01561	0.821083		1.2179
UT76-HP_02109	SPR12211.1	RpoB	DNA-directed RNA polymerase subunit beta, RpoB	21.2389	25.8529	0.82153		1.21724
UT76-HP_00747	SPR05699.1	Ppa	inorganic pyrophosphatase, Ppa	5.40172	6.57009	0.822168		1.2163
UT76-HP_01980	SPR11590.1		thiol reductase thioredoxin	8.28401	10.0396	0.825132		1.21193
UT76-HP_01730	SPR10354.1	NadK	NAD kinase	0.108436	0.131193	0.826532		1.20987
UT76-HP_00825	SPR06033.1	PtrB	S9 family peptidase	0.974554	1.17899	0.826599		1.20978
UT76-HP_02262	SPR12859.1		porin	10.1999	12.3273	0.827424		1.20857
UT76-HP_00575	SPR05040.1	SecD	protein translocase subunit SecD	0.485171	0.585112	0.829193		1.20599
UT76-HP_00537	SPR04893.1	RplY	50S ribosomal protein L25/general stress protein Ctc, RplY	11.11	13.3582	0.831698		1.20236
UT76-HP_02110	SPR12216.1	RpoC	DNA-directed RNA polymerase subunit beta'	21.8586	26.2543	0.832572		1.2011

## Sheet: IB only
Accession	Genbank	GeneID	Description	Norm Avg IB
UT76-HP_01299	SPR08248.1	Ank9	ankyrin repeat-containing protein 09	0.00876027
UT76-HP_01678	SPR10099.1	AtpE	ATP synthase subunit C	0.136065
UT76-HP_00444	SPR04537.1	FtsB	Cell division protein FtsB	0.0917422
UT76-HP_01223	SPR07896.1	RuvA	Holliday junction branch migration protein RuvA	0.084982
UT76-HP_00986	SPR06729.1		amino acid permease	0.0620365
UT76-HP_02007	SPR11721.1		cation-efflux pump	0.0710841
UT76-HP_02282	SPR12936.1	Ank20	ankyrin repeat-containing protein	0.000947067

## Sheet: Enriched EB
Accession	Genbank	GeneID	Description	Norm Avg EB	Norm Avg IB	Norm Avg EB/IB	Classification term
UT76-HP_02266	SPR12874.1	NuoI	NADH-quinone oxidoreductase subunit I	0.198	0.026	7.621	energy metabolism
UT76-HP_00279	SPR03708.1	TPR3	TPR repeat-containing protein 03	0.036	0.006	6.128	effectors and secretion systems
UT76-HP_01586	SPR09659.1		aplha/beta hydrolase	0.144	0.026	5.466	enzyme
UT76-HP_02172	SPR12512.1	YbaB/EbfC	nucleoid-associated protein, YbaB/EbfC family	0.939	0.187	5.018	DNA binding, repair and replication
UT76-HP_01102	SPR07298.1	RelA/SpoT	(p)ppGpp synthetase	0.582	0.117	4.992	dormany/stringent response/heat/stress
UT76-HP_01915	SPR11265.1	TPR8	TPR repeat-containing protein 08	0.11	0.022	4.941	effectors and secretion systems
UT76-HP_01867	SPR11018.1	MurC	UDP-N-acetylmuramate--L-alanine ligase	0.078	0.016	4.84	peptidoglycan
UT76-HP_00409	SPR04320.1	NusB	transcription antitermination factor NusB	0.133	0.029	4.562	RNA binding and processing
UT76-HP_00905	SPR06365.1		histidine phosphotransferase	0.768	0.177	4.343	signalling
UT76-HP_01844	SPR10901.1		intradiol ring-cleavage dioxygenase	0.28	0.076	3.689	oxidation-reduction processes
UT76-HP_01355	SPR08521.1		potassium transporter	0.38	0.11	3.469	transport
UT76-HP_01080	SPR07187.1		type VI secretion protein	0.06	0.018	3.278	effectors and secretion systems
UT76-HP_01602	SPR09734.1	NuoD	NADH-quinone oxidoreductase subunit D	1.588	0.487	3.259	energy metabolism
UT76-HP_00613	SPR05143.1	RpoH	RNA polymerase factor sigma-32	0.042	0.013	3.255	dormany/stringent response/heat/stress
UT76-HP_01946	SPR11418.1	XerD	site-specific tyrosine recombinase XerD	0.242	0.074	3.254	DNA binding, repair and replication
UT76-HP_01601	SPR09728.1	NuoC	NADH-quinone oxidoreductase subunit C	0.418	0.135	3.105	energy metabolism
UT76-HP_01945	SPR11413.1	VirB6	conjugal transfer protein	0.938	0.303	3.094	effectors and secretion systems
UT76-HP_02056	SPR11961.1	TPR8	TPR repeat-containing protein 08	0.045	0.015	3.078	effectors and secretion systems
UT76-HP_01121	SPR07392.1		cytochrome b	0.123	0.041	2.978	energy metabolism
UT76-HP_00794	SPR05891.1		hypothetical protein	1.27	0.446	2.849	hypothetical protein
UT76-HP_01543	SPR09438.1		hybrid sensor histidine kinase/response regulator	0.036	0.013	2.844	signalling
UT76-HP_01097	SPR07272.1	ObgE	GTPase ObgE	0.461	0.165	2.799	dormany/stringent response/heat/stress
UT76-HP_02239	SPR12770.1	Icd	isocitrate dehydrogenase, Icd	0.122	0.044	2.798	energy metabolism
UT76-HP_01254	SPR08048.1		hypothetical protein	0.01	0.004	2.761	hypothetical protein
UT76-HP_01589	SPR09673.1	AtpC	ATP synthase subunit epsilon	0.011	0.004	2.597	energy metabolism
UT76-HP_00497	SPR04740.1	DsbB	disulfide bond formation protein B	0.184	0.072	2.543	oxidation-reduction processes
UT76-HP_01634	SPR09884.1	ParB	chromosome partitioning protein	0.08	0.032	2.461	DNA binding, repair and replication
UT76-HP_02164	SPR12473.1	RpmA	50S ribosomal protein L27	1.787	0.727	2.456	protein synthesis
UT76-HP_00841	SPR06110.1	RplX	50S ribosomal protein L24	2.476	1.041	2.379	protein synthesis
UT76-HP_01490	SPR09171.1	RbfA	ribosome-binding factor A	0.426	0.179	2.378	protein synthesis
UT76-HP_01010	SPR06849.1	FabI	enoyl-ACP reductase	0.536	0.231	2.319	lipid and membrane
UT76-HP_01866	SPR11013.1		hypothetical protein	23.628	10.19	2.319	hypothetical protein
UT76-HP_00570	SPR05023.1	AatA	aspartate aminotransferase	0.727	0.317	2.291	protein catabolic process
UT76-HP_01003	SPR06811.1	MurE	UDP-N-acetylmuramoyl-L-alanyl-D-glutamate--2, 6-diaminopimelate ligase	0.937	0.412	2.274	peptidoglycan
UT76-HP_00817	SPR05997.1	VirB9	P-type conjugative transfer protein VirB9	1.925	0.848	2.271	effectors and secretion systems
UT76-HP_00815	SPR05986.1	FtsY	signal recognition particle-docking protein FtsY	1.048	0.465	2.251	protein synthesis
UT76-HP_00510	SPR04786.1	Fmt	methionyl-tRNA formyltransferase	0.058	0.026	2.233	protein synthesis
UT76-HP_00137	SPR03004.1	Efp	elongation factor P	5.364	2.441	2.197	protein synthesis
UT76-HP_01888	SPR11129.1	InfC	translation initiation factor IF-3	1.598	0.727	2.197	protein synthesis
UT76-HP_01762	SPR10512.1		conjugative transfer protein	0.528	0.24	2.196	effectors and secretion systems
UT76-HP_02013	SPR11752.1		acyl-[ACP]--phospholipid O-acyltransferase	0.511	0.247	2.066	lipid and membrane
UT76-HP_00136	SPR02999.1	SuhB	extragenic suppressor protein SuhB	0.371	0.18	2.061	signalling
UT76-HP_00392	SPR04263.1	RpiA	ribose-5-phosphate isomerase	0.33	0.161	2.058	energy metabolism
UT76-HP_00820	SPR06007.1	ThyA	thymidylate synthase (FAD)	2.058	1	2.058	other
UT76-HP_00448	SPR04553.1	Rph	ribonuclease PH	0.342	0.167	2.047	protein synthesis
UT76-HP_00517	SPR04813.1	Fpr	ferredoxin--NADP(+) reductase	0.022	0.011	2.047	oxidation-reduction processes
UT76-HP_01643	SPR09923.1	MutS	DNA mismatch repair protein MutS	0.152	0.075	2.031	DNA binding, repair and replication
UT76-HP_01889	SPR11135.1	Dut	deoxyuridine 5'-triphosphate nucleotidohydrolase	2.482	1.251	1.984
UT76-HP_01413	SPR08818.1	MnmG	tRNA uridine-5-carboxymethylaminomethyl(34) synthesis enzyme MnmG	0.27	0.138	1.957
UT76-HP_01999	SPR11681.1		hypothetical protein	1.136	0.585	1.942
UT76-HP_00293	SPR03771.1		transposase	0.124	0.064	1.928
UT76-HP_00440	SPR04519.1	DnaE	DNA polymerase III subunit alpha	0.01	0.005	1.92
UT76-HP_00407	SPR04316.1	MiaD	outer membrane lipid asymmetry maintenance protein MlaD	0.466	0.25	1.868
UT76-HP_01782	SPR10606.1	ScaC	membrane protein	0.085	0.045	1.865
UT76-HP_01986	SPR11621.1		HU family DNA-binding protein, Hup	140.36	75.594	1.857
UT76-HP_01105	SPR07314.1	GroES	GroES chaperonin	197.45	107.556	1.836
UT76-HP_00972	SPR06667.1		hypothetical protein	0.106	0.058	1.835
UT76-HP_00837	SPR06093.1	RplF	50S ribosomal protein L6, RplF	6.526	3.56	1.833
UT76-HP_01585	SPR09651.1	MltE	murein transglycosylase	0.124	0.07	1.786
UT76-HP_01895	SPR11166.1	AlaS	alanine--tRNA ligase	1.368	0.783	1.748
UT76-HP_01603	SPR09739.1	NuoE	NADH-quinone oxidoreductase subunit E	0.257	0.147	1.744
UT76-HP_00836	SPR06087.1	RplR	50S ribosomal protein L18	3.035	1.74	1.744
UT76-HP_00408	SPR04318.1	HisS	histidine--tRNA ligase, HisS	0.808	0.467	1.73
UT76-HP_00634	SPR05219.1	Ttc8	TPR repeat-containing protein 08	0.488	0.283	1.727
UT76-HP_02165	SPR12478.1	RplU	50S ribosomal protein L21	1.661	0.963	1.724
UT76-HP_00568	SPR05015.1		ABC transporter	0.351	0.205	1.717
UT76-HP_00483	SPR04686.1		hypothetical protein	0.054	0.032	1.696
UT76-HP_02005	SPR11712.1	LigA	DNA ligase (NAD(+)) LigA	0.098	0.058	1.688
UT76-HP_01996	SPR11665.1	RpmF	50S ribosomal protein L32	0.318	0.189	1.682
UT76-HP_00818	SPR06002.1		type VI secretion protein	0.165	0.1	1.658
UT76-HP_00829	SPR06055.1	RpsK	30S ribosomal protein S11	2.573	1.561	1.648
UT76-HP_02223	SPR12708.1	Ttc8	TPR repeat-containing protein 08	0.513	0.314	1.632
UT76-HP_01072	SPR07145.1	GltX2	glutamate--tRNA ligase 2	1.047	0.643	1.629
UT76-HP_01631	SPR09870.1		electron transporter	1.233	0.758	1.628
UT76-HP_00452	SPR04571.1		hypothetical protein	0.56	0.354	1.583
UT76-HP_00254	SPR03624.1	Ttc8	TPR repeat-containing protein 08	1.972	1.262	1.562
UT76-HP_02000	SPR11686.1	PrfA	peptide chain release factor 1	0.693	0.445	1.557
UT76-HP_01913	SPR11257.1		transposase	0.135	0.087	1.551
UT76-HP_00870	SPR06228.1	RplT	50S ribosomal protein L20	1.342	0.875	1.533
UT76-HP_00809	SPR05964.1	ApaG	Co2+/Mg2+ efflux protein ApaG	0.4	0.262	1.528
UT76-HP_01425	SPR08879.1	Mdh	malate dehydrogenase	3.313	2.196	1.509
UT76-HP_00831	SPR06066.1	Adk	adenylate kinase	2.131	1.426	1.494
UT76-HP_00666	SPR05355.1		transposase	0.348	0.234	1.488
UT76-HP_00459	SPR04599.1	InfA	translation initiation factor IF-1	2.722	1.833	1.485
UT76-HP_00871	SPR06230.1	RpmI	50S ribosomal protein L35	0.83	0.559	1.485
UT76-HP_01083	SPR07203.1		DNA-binding protein	0.14	0.097	1.453
UT76-HP_02111	SPR12219.1	AspS	aspartate--tRNA(Asp/Asn) ligase	4.059	2.803	1.448
UT76-HP_00006	SPR02202.1	VirB11	type VI secretion protein	3.862	2.701	1.43
UT76-HP_02263	SPR12863.1	Frr	ribosome-recycling factor	5.084	3.594	1.415
UT76-HP_01860	SPR10982.1	BamB	Outer membrane protein assembly factor BamB	1.192	0.847	1.407
UT76-HP_01726	SPR10336.1	PutP	sodium:proline symporter	0.677	0.482	1.402
UT76-HP_01728	SPR10345.1	CarD	CarD family transcriptional regulator	7.381	5.278	1.399
UT76-HP_01407	SPR08785.1	HemE	uroporphyrinogen decarboxylase	0.276	0.198	1.395
UT76-HP_00003	SPR02191.1	VirB8	type VI secretion protein	3.06	2.195	1.394
UT76-HP_00002	SPR02187.1	DnaN	DNA polymerase III subunit beta	0.97	0.696	1.393
UT76-HP_01487	SPR09160.1	RimP	ribosome maturation factor	0.822	0.59	1.392
UT76-HP_00845	SPR06127.1	RplP	50S ribosomal protein L16	1.89	1.364	1.386
UT76-HP_00546	SPR04929.1	CspA	cold-shock protein	2.881	2.087	1.38
UT76-HP_00004	SPR02195.1	VirB9	P-type conjugative transfer protein VirB9	1.231	0.897	1.373
UT76-HP_01018	SPR06885.1		transporter	0.938	0.687	1.366
UT76-HP_00844	SPR06124.1	RpmC	50S ribosomal protein L29	3.725	2.726	1.366
UT76-HP_00989	SPR06746.1		haloacid dehalogenase	1.006	0.737	1.366
UT76-HP_01104	SPR07308.1	GroEL	molecular chaperone GroEL	839.768	615.403	1.365
UT76-HP_01101	SPR07294.1	RpoZ	DNA-directed RNA polymerase subunit omega	0.366	0.27	1.357
UT76-HP_00840	SPR06105.1	RplE	50S ribosomal protein L5	6.374	4.718	1.351
UT76-HP_01230	SPR07929.1		2-oxoglutarate dehydrogenase subunit E1	3.828	2.836	1.35
UT76-HP_01953	SPR11451.1	RecD2	ATPase AAA	0.106	0.079	1.343
UT76-HP_00526	SPR04851.1		stomatin 2	12.505	9.346	1.338
UT76-HP_00516	SPR04810.1	FolD	bifunctional methylenetetrahydrofolate dehydrogenase/methenyltetrahydrofolate cyclohydrolase	0.197	0.148	1.328
UT76-HP_02105	SPR12191.1	RplK	50S ribosomal protein L11, RplK	5.923	4.477	1.323
UT76-HP_00285	SPR03734.1		TPR repeat-containing protein 08	1.14	0.862	1.323
UT76-HP_01865	SPR11008.1	TSA56	56 kDa type-specific antigen	1164.81	883.587	1.318
UT76-HP_00478	SPR04668.1		hypothetical protein	2.116	1.607	1.317
UT76-HP_02009	SPR11733.1		iron transporter	2.288	1.739	1.316
UT76-HP_01581	SPR09630.1	PheS	phenylalanine--tRNA ligase subunit alpha	0.429	0.327	1.314
UT76-HP_01588	SPR09669.1	AtpB	ATP synthase subunit beta	7.536	5.813	1.296
UT76-HP_01652	SPR09970.1	Map	type I methionyl aminopeptidase	2.397	1.86	1.289
UT76-HP_00787	SPR05862.1	FtsA	cell division protein FtsA	0.08	0.062	1.288
UT76-HP_01742	SPR10414.1		hypothetical protein	0.486	0.379	1.284
UT76-HP_00023	SPR02288.1	lpd	dihydrolipoyl dehydrogenase	4.391	3.423	1.283
UT76-HP_01297	SPR08238.1		hypothetical protein	0.325	0.256	1.27
UT76-HP_00535	SPR04887.1	YchF	GTP-binding protein YchF	2.63	2.077	1.266
UT76-HP_01739	SPR10399.1	IepA	elongation factor 4	0.199	0.157	1.266
UT76-HP_01885	SPR11114.1	Ppi	peptidylprolyl isomerase Ppi	92.686	73.848	1.255
UT76-HP_01660	SPR10006.1	GatA	glutamyl-tRNA(Gln) amidotransferase subunit A	7.736	6.182	1.251
UT76-HP_01732	SPR10364.1	TolR	protein TolR	0.378	0.303	1.247
UT76-HP_00491	SPR04708.1		hypothetical protein	0.009	0.008	1.245
UT76-HP_01414	SPR08824.1	Tmk	thymidylate kinase	1.149	0.928	1.238
UT76-HP_02171	SPR12508.1	DnaX	DNA polymerase III subunit gamma/tau	0.375	0.308	1.218
UT76-HP_00039	SPR02391.1	NrdA	ribonucleotide-diphosphate reductase subunit alpha, NrdA	5.481	4.526	1.211
UT76-HP_00569	SPR05019.1	UbiG	Ubiquinone biosynthesis O-methyltransferase	0.053	0.043	1.208
UT76-HP_00821	SPR06012.1		competence protein	0.143	0.119	1.204

## Sheet: EB only
Accession	Genbank	GeneID	Description	Norm Avg EB
UT76-HP_00873	SPR06238.1	DapE	succinyl-diaminopimelate desuccinylase	0.38961
UT76-HP_00974	SPR06676.1	CutA	divalent-cation tolerance protein CutA	0.279511
UT76-HP_00777	SPR05825.1	Fdx	(2Fe-2S) ferredoxin	0.264328
UT76-HP_00155	SPR03091.1		succinate dehydrogenase, hydrophobic membrane anchor protein	0.2043
UT76-HP_02168	SPR12494.1	XseA	exodeoxyribonuclease VII large subunit	0.165192
UT76-HP_01615	SPR09796.1	TruA	tRNA pseudouridine(38-40) synthase TruA	0.158397
UT76-HP_00037	SPR10568.1		membrane protein	0.142485
UT76-HP_00141	SPR03023.1	Pgk	phosphoglycerate kinase	0.123938
UT76-HP_01084	SPR07207.1	MscC	mechanosensitive ion channel protein MscS	0.115728
UT76-HP_01103	SPR07304.1	AcpS	holo-ACP synthase	0.106402
UT76-HP_01640	SPR09914.1	RsmI	rRNA (cytidine-2'-O-)-methyltransferase	0.105282
UT76-HP_01990	SPR11636.1		sodium:proton antiporter	0.0998992
UT76-HP_01233	SPR07944.1	MgtE	magnesium transporter	0.0893108
UT76-HP_01315	SPR08325.1	DprA	DNA-processing protein DprA	0.0754449
UT76-HP_00541	SPR04910.1	Asd	aspartate-semialdehyde dehydrogenase	0.0688177
UT76-HP_02265	SPR12871.1	NuoH	NADH:ubiquinone oxidoreductase subunit H	0.0656968
UT76-HP_00400	SPR04291.1	YfiH	Laccase domain protein YfiH	0.0654226
UT76-HP_00118	SPR02912.1	RsmE	Ribosomal RNA small subunit methyltransferase E	0.0645953
UT76-HP_00658	SPR05317.1		TPR repeat-containing protein 08	0.0588247
UT76-HP_01224	SPR07899.1	RuvB	Holliday junction branch migration DNA helicase RuvB	0.0573557
UT76-HP_02279	SPR12928.1	UbiD	3-polyprenyl-4-hydroxybenzoate decarboxylase	0.0568636
UT76-HP_00810	SPR05969.1		PleD family two-component system response regulator	0.0553083
UT76-HP_01899	SPR11187.1		SPOR domain-containing protein	0.0552317
UT76-HP_01087	SPR07223.1	RlpA	septal ring lytic transglycosylase RlpA family lipoprotein	0.0530126
UT76-HP_00140	SPR03018.1		hypothetical protein	0.0498987
UT76-HP_01227	SPR07914.1		MFS transporter	0.0492315
UT76-HP_01395	SPR08729.1	LplB	lipoate-protein ligase B	0.0480143
UT76-HP_01610	SPR09774.1	RuvC	crossover junction endodeoxyribonuclease RuvC	0.0476615
UT76-HP_01957	SPR11470.1	SppA	signal peptide peptidase SppA	0.047603
UT76-HP_00281	SPR03717.1	TrbL	conjugal transfer protein	0.0468539
UT76-HP_01998	SPR11676.1	Era	GTPase Era	0.0423621
UT76-HP_02092	SPR12136.1	AbcT	ABC transporter ATP-binding protein	0.0380336
UT76-HP_01890	SPR11140.1	AtpH	ATP synthase subunit delta	0.0356485
UT76-HP_00824	SPR06028.1		5-aminolevulinate synthase	0.0349544
UT76-HP_01988	SPR11626.1		zinc ABC transporter substrate-binding protein	0.0348285
UT76-HP_01727	SPR10341.1	DnaQ	DNA polymerase III subunit epsilon	0.0329272
UT76-HP_01019	SPR06890.1		hypothetical protein	0.0324754
UT76-HP_00472	SPR04647.1	Tru	tRNA pseudouridine(55) synthase	0.0267435
UT76-HP_01989	SPR11631.1	PcnB	poly(A) polymerase	0.0260507
UT76-HP_00859	SPR06186.1	FabG	3-oxoacyl-ACP reductase	0.0257896
UT76-HP_00278	SPR03702.1	TraN	conjugal transfer protein TraN	0.0235779
UT76-HP_01549	SPR09468.1	MurA	UDP-N-acetylglucosamine 1-carboxyvinyltransferase	0.0229456
UT76-HP_00135	SPR02994.1	TsaB	tRNA (adenosine(37)-N6)-threonylcarbamoyltransferase complex dimerization subunit type 1 TsaB	0.0224547
UT76-HP_02230	SPR12735.1	MiaA	tRNA (adenosine(37)-N6)-dimethylallyltransferase MiaA	0.0214534
UT76-HP_00120	SPR02921.1		organic solvent ABC transporter ATP-binding protein	0.0179118
UT76-HP_00795	SPR05895.1	IspB	octaprenyl-diphosphate synthase	0.0158951
UT76-HP_00780	SPR05836.1	IscA	iron-sulfur cluster assembly accessory protein	0.01478
UT76-HP_01943	SPR11404.1	FabZ	beta-hydroxyacyl-ACP dehydratase	0.0140279
UT76-HP_00161	SPR05755.1		hypothetical protein	0.0136455
UT76-HP_02234	SPR12750.1	TdcB	threonine dehydratase	0.0135454
UT76-HP_00273	SPR03691.1	TraC	conjugal transfer protein TraC	0.00744587
UT76-HP_01635	SPR09889.1	ParA	chromosome partitioning protein ParA	0.00716062
UT76-HP_01319	SPR08345.1	DnaG	DNA primase	0.00684651
UT76-HP_01264	SPR08094.1		transposase	0.00668625
UT76-HP_01781	SPR10602.1		transcriptional regulator	0.00303039

## Sheet: Unchanged
Accession	Genbank	GeneID	Description	Norm Avg EB	Norm Avg IB	Norm Avg EB/IB
UT76-HP_00906	SPR06370.1	FumC	class II fumarate hydratase	1.03379	0.865625	1.19427
UT76-HP_01171	SPR07639.1	GpsA	glycerol-3-phosphate dehydrogenase (NAD(P)(+))	0.0828087	0.0693461	1.19414
UT76-HP_00976	SPR06686.1	Gmk	guanylate kinase	0.244176	0.205172	1.19011
UT76-HP_00835	SPR06083.1	RpsE	30S ribosomal protein S5	4.41906	3.73089	1.18445
UT76-HP_00851	SPR06156.1	RplD	50S ribosomal protein L4	3.50852	2.97257	1.1803
UT76-HP_00005	SPR02199.1	VirB10	type VI secretion protein	7.47289	6.3403	1.17863
UT76-HP_01743	SPR10419.1	Ssb	single-stranded DNA-binding protein	9.39745	7.98347	1.17711
UT76-HP_00744	SPR05685.1	MnmE	tRNA uridine-5-carboxymethylaminomethyl(34) synthesis GTPase MnmE	0.240235	0.206334	1.1643
UT76-HP_00850	SPR06152.1	RplW	50S ribosomal protein L23	6.32226	5.4422	1.16171
UT76-HP_00864	SPR06208.1	RpmG	50S ribosomal protein L33	3.25648	2.81472	1.15695
UT76-HP_00406	SPR04314.1	Nuo	NADH ubiquinone oxidoreductase	0.249584	0.217352	1.14829
UT76-HP_01840	SPR10886.1	MgtE	magnesium transporter	0.154892	0.135128	1.14626
UT76-HP_00447	SPR04549.1	GrpE	nucleotide exchange factor GrpE	21.2608	18.5691	1.14496
UT76-HP_00520	SPR04826.1	TSA47	Tsa47 serine protease	129.897	113.998	1.13948
UT76-HP_01073	SPR07151.1	MutL	DNA mismatch repair protein MutL	0.756576	0.665288	1.13722
UT76-HP_00982	SPR06714.1	YldC	membrane protein insertase YidC	0.203826	0.180536	1.129
UT76-HP_00473	SPR04651.1	RpsO	30S ribosomal protein S15	7.68043	6.8461	1.12187
UT76-HP_00503	SPR04759.1		peptidylprolyl isomerase	2.0103	1.79962	1.11707
UT76-HP_01009	SPR06844.1	BolA	BolA family transcriptional regulator	0.287028	0.257248	1.11577
UT76-HP_01587	SPR09664.1	CapM	capsule biosynthesis protein CapM	1.95458	1.75285	1.11509
UT76-HP_01172	SPR07644.1	MtaB	tRNA (N(6)-L-threonylcarbamoyladenosine(37)-C(2))- methylthiotransferase MtaB	0.0710692	0.0637722	1.11442
UT76-HP_00488	SPR04699.1	SucC	succinyl-CoA ligase subunit beta	8.69046	7.82605	1.11045
UT76-HP_00848	SPR06143.1	RpsS	30S ribosomal protein S19	5.8236	5.24821	1.10964
UT76-HP_00475	SPR04658.1		hypothetical protein	0.208931	0.188398	1.10899
UT76-HP_01489	SPR09168.1	InfB	translation initiation factor IF-2, InfB	6.29324	5.69413	1.10522
UT76-HP_02131	SPR12313.1	MiaB	tRNA (N6-isopentenyl adenosine(37)-C2)-methylthiotransferase MiaB	0.52732	0.479184	1.10045
UT76-HP_01002	SPR06807.1	MurF	UDP-N-acetylmuramoylalanyl-D-glutamyl-2, 6-diaminopimelate--D-alanyl-D-alanine ligase	0.116335	0.105778	1.0998
UT76-HP_02273	SPR12903.1	FtsH	ATP-dependent metalloprotease	10.6368	9.67267	1.09967
UT76-HP_01605	SPR09749.1		hypothetical protein	1.55285	1.41703	1.09584
UT76-HP_00830	SPR06061.1	RpsM	30S ribosomal protein S13	3.44164	3.14222	1.09529
UT76-HP_00880	SPR06263.1	RplI	RplI 50S ribosomal protein L9	5.65788	5.17535	1.09324
UT76-HP_01891	SPR11145.1	AtpA	ATP synthase subunit alpha	3.76706	3.5006	1.07612
UT76-HP_00026	SPR02311.1	TrxB	thioredoxin-disulfide reductase	0.46791	0.434817	1.07611
UT76-HP_01312	SPR08309.1		hypothetical protein	3.1085	2.89257	1.07465
UT76-HP_00816	SPR05993.1		hypothetical protein	0.320557	0.298999	1.0721
UT76-HP_01886	SPR11118.1	FolC	bifunctional folylpolyglutamate synthase/dihydrofolate synthase	0.0340961	0.0318434	1.07074
UT76-HP_01120	SPR07387.1		ubiquinol-cytochrome c reductase iron-sulfur subunit	0.329545	0.307994	1.06997
UT76-HP_00877	SPR06250.1		transcriptional regulator	2.35032	2.21072	1.06315
UT76-HP_01981	SPR11595.1	BamA	outer membrane protein assembly factor BamA	9.10892	8.61577	1.05724
UT76-HP_01420	SPR08855.1		protein disulfide-isomerase	1	0.950262	1.05234
UT76-HP_00853	SPR06165.1	RpsJ	30S ribosomal protein S10	8.0918	7.78304	1.03967
UT76-HP_00907	SPR06376.1		MFS transporter	0.0793191	0.0765925	1.0356
UT76-HP_01008	SPR06839.1	DnaK	molecular chaperone DnaK	216.577	209.318	1.03468
UT76-HP_00455	SPR04583.1	GlyA	serine hydroxymethyltransferase	7.58983	7.33917	1.03415
UT76-HP_01839	SPR10880.1		carboxypeptidase M32	0.258798	0.25033	1.03383
UT76-HP_02260	SPR12849.1	SecB	protein-export protein SecB	1.91565	1.8581	1.03097
UT76-HP_01896	SPR11171.1	GltX	glutamate--tRNA ligase, GltX	0.629488	0.611519	1.02938
UT76-HP_01412	SPR08813.1		hypothetical protein	4.65103	4.54496	1.02334
UT76-HP_00211	SPR03387.1		TPR repeat-containing protein 08	0.997485	0.979388	1.01848
UT76-HP_01846	SPR10911.1	Ppx	exopolyphosphatase	0.150916	0.14823	1.01812
UT76-HP_00852	SPR06161.1	RplC	50S ribosomal protein L3, PrlC	2.43475	2.39248	1.01767
UT76-HP_01734	SPR10374.1		porphobilinogen synthase	0.572973	0.563815	1.01624
UT76-HP_00121	SPR02925.1	RecJ	single-stranded-DNA-specific exonuclease RecJ	0.0671715	0.0661288	1.01577
UT76-HP_00007	SPR02205.1	VirD4	type IV secretion system protein VirD4	1.65845	1.638	1.01248
UT76-HP_01231	SPR07934.1	SodB	superoxide dismutase	6.27344	6.21203	1.00989
UT76-HP_00125	SPR02944.1	CurA	NADP-dependent oxidoreductase	1.73983	1.7286	1.0065
UT76-HP_00842	SPR06115.1	RplN	50S ribosomal protein L14	2.77164	2.76073	1.00395
UT76-HP_02106	SPR12196.1	RplA	50S ribosomal protein L1	6.2881	6.32214	0.994616
UT76-HP_00878	SPR06254.1	RpsF	30S ribosomal protein S6	4.94301	4.98967	0.990648
UT76-HP_01079	SPR07182.1	VirB4	VirB4 family type IV secretion/conjugal transfer ATPase	1.48223	1.49666	0.990359
UT76-HP_01598	SPR09713.1		hypothetical protein	0.409156	0.413891	0.98856
UT76-HP_02228	SPR12727.1		hypothetical protein	15.9825	16.2536	0.98332
UT76-HP_01539	SPR09419.1	TrpS	tryptophan--tRNA ligase	2.89559	2.95044	0.98141
UT76-HP_00142	SPR03027.1	GapA	type I glyceraldehyde-3-phosphate dehydrogenase	0.552227	0.564733	0.977855
UT76-HP_01000	SPR06796.1	PyrH	UMP kinase	0.368523	0.376899	0.977776
UT76-HP_01515	SPR09295.1		TPR repeat-containing protein 08	0.552116	0.565495	0.976341
UT76-HP_01125	SPR07413.1	Ung	uracil-DNA glycosylase	0.31454	0.324625	0.968931
UT76-HP_00857	SPR06177.1	RlmB	23S rRNA (guanosine(2251)-2'-O)-methyltransferase RlmB	0.0925136	0.0957551	0.966148
UT76-HP_01985	SPR11616.1	SurA	Chaperone SurA	7.64485	7.93965	0.962869
UT76-HP_02113	SPR12230.1		hypothetical protein	21.0218	21.8664	0.961373
UT76-HP_01994	SPR11656.1		amino acid ABC transporter substrate-binding protein	1.21113	1.26547	0.957063
UT76-HP_01997	SPR11670.1		membrane protein	1.99833	2.09706	0.952919
UT76-HP_01948	SPR11423.1		transporter	6.38341	6.71571	0.95052
UT76-HP_01683	SPR10123.1		pyruvate, phosphate dikinase	0.865801	0.917772	0.943374
UT76-HP_00782	SPR05843.1	SufS	cysteine desulfurase	3.8845	4.1199	0.942865
UT76-HP_01306	SPR08280.1	Rne/Rng	ribonuclease E/G	7.72471	8.21533	0.94028
UT76-HP_02066	SPR12012.1		transposase	6.9612	7.40518	0.940044
UT76-HP_00953	SPR06586.1	BamD	outer membrane protein assembly factor BamD	9.40517	10.0115	0.939437
UT76-HP_00509	SPR04782.1	Def	peptide deformylase	7.48195	7.99183	0.9362
UT76-HP_00847	SPR06137.1	RplV	50S ribosomal protein L22	4.56103	4.87241	0.936093
UT76-HP_01408	SPR08790.1	Rho	transcription termination factor Rho	12.896	13.7944	0.934871
UT76-HP_00514	SPR04802.1	TopA	DNA topoisomerase I	2.43867	2.61718	0.931793
UT76-HP_01892	SPR11151.1		ATPase	0.64119	0.688455	0.931347
UT76-HP_02010	SPR11736.1	Grx4	monothiol glutaredoxin, Grx4 family	1.17069	1.25932	0.92962
UT76-HP_00485	SPR04693.1		hypothetical protein	2.60869	2.80827	0.928931
UT76-HP_01661	SPR10010.1	GatB	aspartyl/glutamyl-tRNA(Asn/Gln) amidotransferase subunit B	6.85225	7.41254	0.924413
UT76-HP_01949	SPR11428.1		hypothetical protein	0.126282	0.13674	0.923523
UT76-HP_01648	SPR09950.1	ClpP	ATP-dependent Clp protease proteolytic subunit	1.11641	1.2126	0.920678
UT76-HP_01062	SPR07094.1	Pld	phospholipase D family protein	1.71695	1.86524	0.920497
UT76-HP_01617	SPR09807.1	RpsI	30S ribosomal protein S9	6.03949	6.59979	0.915104
UT76-HP_00498	SPR04744.1	LysS	lysine--tRNA ligase	2.60166	2.87006	0.906483
UT76-HP_00872	SPR06234.1	HtpG	molecular chaperone HtpG	21.0089	23.2756	0.902616
UT76-HP_00441	SPR04524.1	AbcT	ABC transporter ATP-binding protein	0.0214541	0.0238565	0.899297
UT76-HP_01939	SPR11385.1		hypothetical protein	4.00701	4.48182	0.89406
UT76-HP_01301	SPR08258.1	MreB	rod shape-determining protein	4.28669	4.81775	0.889769
UT76-HP_00067	SPR02611.1	ybjR	N-acetylmuramoyl-L-alanine amidase, ybjR	0.902639	1.01492	0.889366
UT76-HP_00001	SPR02178.1	DnaA	chromosomal replication initiation protein DnaA	0.154702	0.174827	0.884883
UT76-HP_00828	SPR06049.1	RpoA	DNA-directed RNA polymerase subunit alpha, RpoA	16.3204	18.594	0.877726
UT76-HP_02108	SPR12206.1	RplL	50S ribosomal protein L7/L12	26.1459	29.8558	0.875742
UT76-HP_00695	SPR05477.1		type I secretion system permease/ATPase	1.74492	1.99268	0.875662
UT76-HP_01863	SPR10999.1	GlyS	glycine--tRNA ligase subunit beta	1.03356	1.18255	0.874015
UT76-HP_00827	SPR06043.1	RplQ	50S ribosomal protein L17	1.28424	1.4824	0.86632
UT76-HP_00439	SPR04515.1	ValS	valine--tRNA ligase	1.76794	2.04701	0.863671
UT76-HP_02093	SPR12142.1		EAL domain-containing protein	0.286732	0.332176	0.863193
UT76-HP_01314	SPR08320.1		peroxidase	12.1538	14.1004	0.86195
UT76-HP_02012	SPR11746.1		esterase	0.362898	0.421558	0.86085
UT76-HP_01195	SPR07757.1		TPR repeat-containing protein 08	0.563874	0.660896	0.853197
UT76-HP_02104	SPR12185.1	NusG	transcription termination/antitermination factor NusG	5.42977	6.37659	0.851517
UT76-HP_01667	SPR10045.1		hypothetical protein	16.3371	19.1935	0.851181
UT76-HP_01221	SPR07886.1		MFS transporter	0.0370131	0.0434982	0.85091
UT76-HP_00854	SPR06170.1	TufA/TufB	Tuf elongation factor Tu	100.868	118.897	0.848364
UT76-HP_01938	SPR11380.1		hypothetical protein	4.12726	4.87342	0.846892
UT76-HP_00612	SPR05141.1	GreA	transcription elongation factor GreA	1.50864	1.78297	0.846135
UT76-HP_01578	SPR09617.1	RpsB	30S ribosomal protein S2	3.77311	4.48197	0.841843
UT76-HP_00143	SPR03033.1	VirB4	virB4 protein precursor	1.40657	1.67256	0.840969
UT76-HP_01576	SPR09608.1	PepA	leucyl aminopeptidase	35.3665	42.0734	0.840592
UT76-HP_00495	SPR04726.1	Psd	phosphatidylserine decarboxylase	3.67374	4.38511	0.837774
