# Supplementary material for: The obligate intracellular bacterium Orientia tsutsugamushi differentiates into a developmentally distinct extracellular state
Source: Nat Commun. 2022 Jun 23;13:3603. doi: 10.1038/s41467-022-31176-9 (PMC9226355; doi:10.1038/s41467-022-31176-9)
Supplement: Supplementary file 4 — Source data [file 41467_2022_31176_MOESM4_ESM.xlsx]

## Sheet: Fig 1B
	Length of individual IB Ot in L929 cells (µm)									Length of individual EB Ot in L929 cells (µm)
	3H	D1	D2	D3	D4	D5	D6	D7				D5	D6	D7
	1.584	1.701	1.54	1.535	1.886	1.701	0.928	2.335				2.083	2.001	1.363
	1.64	1.212	0.972	2.577	1.142	1.351	1.436	1.87				1.484	2.041	1.001
	1.313	1.227	1.332	2.014	1.93	2.297	0.899	2.459				1.992	1.049	1.105
	1.332	1.445	1.515	2.387	3.032	2.151	0.879	1.575				1.555	1.709	0.939
	1.851	1.418	2.155	1.443	1.806	2.135	1.375	0.817				1.403	1.319	0.855
	1.222	2.09	1.56	1.344	3.179	1.155	1.755	0.836				1.471	1.319	1.193
	1.437	1.355	1.335	1.237	1.531	1.735	2.321	1.168				1.027	1.598	0.986
	0.883	1.135	1.536	1.786	1.645	0.85	2.662	1.725				1.403	1.648	1.536
	1.25	1.346	1.936	3.164	1.568	2.723	0.936	1.044				1.561	0.969	2.009
	0.985	0.992	0.979	1.146	1.283	1.851	1.334	1.62				1.247	0.809	1.064
	1.155	0.93	1.503	2.225	0.892	1.54	1.19	1.378				1.711	1.149	1.109
	1.049	1.124	1.468	2.597	1.66	2.258	1.639	1.023				1.659	0.659	1.404
	1.35	0.964	1.185	2.467	1.132	1.775	1.849	1.484				1.489	1.568	1.404
	0.914	0.999	1.446	2.454	1.418	2.046	1.46	1.156				1.685	1.384	1.748
	1.049	1.104	1.66	1.654	1.384	1.134	2.359	2.639				1.105	1.704	1.701
	0.884	1.296	1.347	1.844	1.412	2.119	2.509	1.71				1.217	1.311	1.374
	1.112	1.296	4.836	1.001	1.203	1.775	1.937	2.83				0.939	1.532	0.734
	1.521	1.627	1.623	2.417	1.904	2.936	1.598	1.98				0.765	1.247	1.324
	1.217	0.915	1.834	1.928	3.015	1.878	1.228	1.529				1.489	0.867	1.808
	0.77	1.019	1.568	2.155	2.267	1.513	2.391	1.569				1.418	1.906	0.803
	1.901	0.81	1.162	1.56	0.922	1.156	0.872	1.203				1.912	1.305	1.022
	1.734	1.199	1.382	0.855	1.362	1.079	0.975	1.758				0.918	2.319	2.016
	1.623	1.059	0.794	1.511	2.248	2.987	1.485	1.768				1.203	1.459	1.48
	2.084	1.19	3.286	1.748	1.46	1.651	1.392	1.261				1.234	1.392	1.681
	1.444	0.991	1.678	1.681	1.378	2.126	1.071	1.981				1.731	0.98	2.014
	1.467	1.896	1.245	2.316	1.196	1.808	1.055	2.815				1.536	1.255	1.645
	1.894	0.76	1.611	2.8	2.404	1.564	3.889	0.794				1.427	1.385	1.684
	1.587	0.734	1.534	1.762	2.068	1.624	2.257	1.313				1.417	1.419	1.497
	1.363	1.248	1.716	1.479	1.508	2.405	2.165	1.409				1.875	1.022	1.899
	2.321	1.222	1.653	0.883	2.188	2.406	2.094	1.42				1.574	1.568	1.98
	1.904	1.54	1.315	2.152	2.26	1.758	2.118	1.808				0.951	1.097	1.72
	1.049	1.963	1.085	1.866	1.285	1.027	1.76	1.508				1.493	1.425	1.443
	1.864	1.636	1.505	1.846	1.328	2.004	2.202	1.421				1.247	1.07	1.304
	1.171	1.343	1.512	1.864	1.659	2.582	2.727	1.864				1.663	1.641	0.825
	1.035	1.533	1.569	2.49	1.703	1.179	2.516	1.96				1.925	1.455	1.21
	1.956	1.656	2.069	1.604	1.911	2.008	1.991	1.603				1.786	1.251	0.766
	1.446	1.851	2.017	1.055	2.177	1.132	2.713	0.789				1.419	0.936	0.982
	1.413	1.353	1.882	2.436	1.449	1.813	2.104	1.934				1.578	1.19	1.608
	1.021	3.385	1.701	1.431	2.67	2.346	2.238	0.831				1.193	2.187	1.101
	0.881	1.781	3.496	1.451	1.403	1.07	2.567	1.284				2.181	1.525	0.723
	1.33	1.383	1.653	1.501	1.362	2.26	1.076	1.474				1.285	1.548	0.87
	1.256	0.976	2.014	1.516	1.517	1.32	1.042	2.424				1.134	1.368	1.064
	1.192	1.421	1.049	1.603	1.413	1.734	2.372	1.082				1.463	1.252	0.923
	1.725	0.839	1.251	1.215	1.564	2.457	1.042	1.127				1.651	0.892	1.361
	1.191	1.674	1.339	1.585	1.259	3.5	1.534	1.038				1.815	1.246	1.076
	1.468	1.123	1.389	1.288	1.076	2.017	1.901	2.034				1.802	1.122	0.996
	1.064	1.298	1.36	1.631	3.229	1.839	1.849	1.189				0.806	1.076	1.469
	1.425	1.488	1.618	1.108	1.879	1.775	2.44	1.86				0.78	1.422	1.478
	1.616	1.151	1.571	1.902	1.324	2.026	1.563	2.226				1.418	1.196	1.855
	1.619	1.819	2.712	1.076	1.644	1.404	1.843	1.551				0.737	0.893	1.179

## Sheet: Fig 1C
	Absorbance intensity
	Positive	IB	EB	Negative
	2.584	0.991	0.31	0.047
	2.508	0.948	0.376	0.047
	2.367	0.965	0.317	0.046
	2.347	0.674	0.236	0.045
	2.266	0.607	0.258	0.044
	2.137	0.698	0.238	0.044

## Sheet: Fig 1E
	Genome copies per cell
	IB	EB
	1.13516	0.944811
	1.39217	1.07978
	1.17119	1.64315
	1.15289	1.64315
	1.0248	1.21911
	1.34155	1.79964
	1.34155	0.994538
	1.19008	0.921767
	1.10127	0.89982
	1.0248	1.45356

## Sheet:  Fig 2B
	Percentage of HPG-positive IB and EB Ot per field of view.
		Intracellular	Extracellular
		95	0
		94	0
		96	0
		91	0
		95	0
		94	0
		96	0
		99	0
		95	0
		99	0

## Sheet: Fig. 3D
	Gene expression levels normalised to mipZ, ank12, 16S. Ratio of normalised EB/IB is shown here.
		EB/IB
	curA	0.52	0.27	0.6
	obgE	0.35	0.67	0.33
	yccA	0.38	0.53	0.86
	nuoB	0.45	0.23	1.2
	trxB	0.88	0.28	0.84
	dapA	0.41	0.87	1.1
	rpoH	0.84	0.6	1.5
	ank13	1.5	0.59	0.83
	sodB	1.7	0.56	0.94
	spoT	0.52	1.1	2.9
	tsa56	2.5	1.2	1.1
	scaA	3.6	1.6	7.3

## Sheet: Fig 4B
			HUVEC: ScaA			HUVEC: ScaC			L929: ScaA			L929: ScaC
			IB	EB		IB	EB		IB	EB		IB	EB

## Sheet: Fig 4C
	Percentage of HPG-positive ScaA-labelled or ScaC-labelled Ot per field of view
		ScaA	ScaC
		100	0
		95.94	0.74
		95.79	0
		98.16	1.23
		98.48	0.76
		100	0
		100	0
		99.62	0
		96	0
		100	0
		100	0
		100	1.11
		93.75	1.25
		96.77	0.65
		100	0
		100	0
		100	0
		95.24	0
		100	0
		98.36	0
		94.12	0.59
		98.27	0
		100	0
		98.27	0
		98.73	0
		100	1.43
		94.12	0.59
		100	0
		100	0
		100	0

## Sheet: Fig 4E
	percentage of IB/EB Ot positive for ScaA/ScaC labelling per field of view
	ScaC IB	ScaC EB	ScaA IB	ScaA EB
	1.96	85.71	100	14.29
	4.17	84.21	100	15.79
	5.33	90	100	10
	2.65	95.45	100	4.55
	0.75	70	94.01	30
	0	50	100	50
	1.05	80	93.68	20
	3.45	83.33	100	16.67
	0	66.67	96.67	33.33
	0	100	88.46	0
	9.68	100	100	0
	0	100	100	0
	1.25	80	95	20
	1.75	40	100	60
	0.48	100	95.24	0
	2.5	100	83.33	0
	1.18	100	91.18	0
	0.36	90.91	100	9.09
	0.29	50	100	50
	0	77.78	84.21	22.22
	2	100	97.5	0
	1.43	100	96.43	0
	2.94	60	100	40
	3.53	100	97.06	0
	1.05	100	94.74	0
	7	100	90	0
	1.25	86.67	96.88	13.33
	0.63	69.23	96.88	30.77
	0	83.33	95	16.67
	0	88.89	100	11.11

## Sheet: Fig 4F
	percentage of intracellular bacteria labelling with ScaA/ScaC at 1 and 3 hours post infection
	ScaC 1 hpi	ScaC 3 hpi	ScaA 1 hpi	ScaA 3 hpi
	54.55	0	18.18	63.64
	40	13.33	10	53.33
	62.5	9.52	37.5	23.81
	33.33	30	55.56	50
	70	45.45	20	9.09
	25	8.33	50	91.67
	40	11.76	40	82.35
	77.78	30	11.11	80
	75	0	0	47.37
	66.67	0	0	60
	40	0	0	73.33
	76.92	13.33	23.08	66.67
	64.29	23.08	14.29	53.85
	68.75	5.26	25	26.32
	40	14.29	50	42.86
	46.67	18.18	46.67	54.55
	75	20	0	110
	75	21.05	0	78.95
	66.67	23.81	0	33.33
	52.94	10	17.65	90
	39.13	18.75	8.7	43.75
	80	7.69	10	38.46
	86.67	0	6.67	21.05
	81.82	0	9.09	80
	62.5	20	31.25	60
	50	18.75	18.75	62.5
	60	12	20	24
	81.82	13.64	0	36.36
	84.62	19.05	30.77	33.33
	75	10.53	25	36.84

## Sheet: Fig 5A
	time (hpi)	IB			EB
	3	3020	3200	3220	5350	4530	2690
	24	3400	1920	2780	2950	2850	4900
	96	191000	223000	354000	106000	119000	380000
	168	2520000	4140000	3150000	1570000	891000	1950000

[truncated: 13 more sheets: Fig 5B, Fig 5C, Fig 6B, Fig 6D, Fig 6E, Supp Fig 2, Supp Fig 7A, Supp Fig 7B, Supp Fig 7C, Supp Fig 8, Supp Fig 9B, Supp Fig 9D, Supp Fig 10]
